# Supplementary material for: The Chemistry Development Kit (CDK) v2.0: atom typing, depiction, molecular formulas, and substructure searching
Source: J Cheminform. 2017 Jun 6;9:33. doi: 10.1186/s13321-017-0220-4 (PMC5461230; doi:10.1186/s13321-017-0220-4)
Supplement: Supplementary file 1 — Additional file 1. Zip file with the source code of the benchmarks. [file 13321_2017_220_MOESM1_ESM.zip]

Archive with 71 entries (49 files):
- additionalFiles/
- additionalFiles/benchmark/
- additionalFiles/benchmark/data/
- additionalFiles/benchmark/data/Makefile
- additionalFiles/benchmark/data/get_chebi_smi.pl
- additionalFiles/benchmark/README.md
- additionalFiles/benchmark/cdk-1.4.19/
- additionalFiles/benchmark/cdk-1.4.19/cdk
- additionalFiles/benchmark/cdk-1.4.19/src/
- additionalFiles/benchmark/cdk-1.4.19/src/main/
- additionalFiles/benchmark/cdk-1.4.19/src/main/java/
- additionalFiles/benchmark/cdk-1.4.19/src/main/java/org/
- additionalFiles/benchmark/cdk-1.4.19/src/main/java/org/openscience/
- additionalFiles/benchmark/cdk-1.4.19/src/main/java/org/openscience/cdk/
- additionalFiles/benchmark/cdk-1.4.19/src/main/java/org/openscience/cdk/HeavyAtomCount.java
- additionalFiles/benchmark/cdk-1.4.19/src/main/java/org/openscience/cdk/Main.java
- additionalFiles/benchmark/cdk-1.4.19/src/main/java/org/openscience/cdk/Convert.java
- additionalFiles/benchmark/cdk-1.4.19/src/main/java/org/openscience/cdk/Cansmi.java
- additionalFiles/benchmark/cdk-1.4.19/src/main/java/org/openscience/cdk/Rings.java
- additionalFiles/benchmark/cdk-1.4.19/src/main/java/org/openscience/cdk/FpGen.java
- additionalFiles/benchmark/cdk-1.4.19/src/main/java/org/openscience/cdk/CliExecutable.java
- additionalFiles/benchmark/cdk-1.4.19/Makefile
- additionalFiles/benchmark/cdk-1.4.19/pom.xml
- additionalFiles/benchmark/util/
- additionalFiles/benchmark/util/tabprep.R
- additionalFiles/benchmark/util/run-benchmark
- additionalFiles/benchmark/util/tabulate.pl
- additionalFiles/benchmark/cdk-2.0/
- additionalFiles/benchmark/cdk-2.0/cdk
- additionalFiles/benchmark/cdk-2.0/src/
- additionalFiles/benchmark/cdk-2.0/src/main/
- additionalFiles/benchmark/cdk-2.0/src/main/java/
- additionalFiles/benchmark/cdk-2.0/src/main/java/org/
- additionalFiles/benchmark/cdk-2.0/src/main/java/org/openscience/
- additionalFiles/benchmark/cdk-2.0/src/main/java/org/openscience/cdk/
- additionalFiles/benchmark/cdk-2.0/src/main/java/org/openscience/cdk/HeavyAtomCount.java
- additionalFiles/benchmark/cdk-2.0/src/main/java/org/openscience/cdk/Main.java
- additionalFiles/benchmark/cdk-2.0/src/main/java/org/openscience/cdk/Convert.java
- additionalFiles/benchmark/cdk-2.0/src/main/java/org/openscience/cdk/Cansmi.java
- additionalFiles/benchmark/cdk-2.0/src/main/java/org/openscience/cdk/Rings.java
- additionalFiles/benchmark/cdk-2.0/src/main/java/org/openscience/cdk/FpGen.java
- additionalFiles/benchmark/cdk-2.0/src/main/java/org/openscience/cdk/CliExecutable.java
- additionalFiles/benchmark/cdk-2.0/Makefile
- additionalFiles/benchmark/cdk-2.0/pom.xml
- additionalFiles/formula_generator_benchmark/
- additionalFiles/formula_generator_benchmark/large_masses.txt
- additionalFiles/formula_generator_benchmark/LICENSE
- additionalFiles/formula_generator_benchmark/measure_runtime.sh
- additionalFiles/formula_generator_benchmark/HR2/
- additionalFiles/formula_generator_benchmark/HR2/Makefile
- additionalFiles/formula_generator_benchmark/HR2/readme-HR2.txt
- additionalFiles/formula_generator_benchmark/HR2/HR2.cpp
- additionalFiles/formula_generator_benchmark/measure_all.sh
- additionalFiles/formula_generator_benchmark/PFG/
- additionalFiles/formula_generator_benchmark/PFG/meta.h
- additionalFiles/formula_generator_benchmark/PFG/license.txt
- additionalFiles/formula_generator_benchmark/PFG/PFG.sln
- additionalFiles/formula_generator_benchmark/PFG/formula.cpp
- additionalFiles/formula_generator_benchmark/PFG/Makefile
- additionalFiles/formula_generator_benchmark/PFG/formula.h
- additionalFiles/formula_generator_benchmark/PFG/getopt_pp.cpp
- additionalFiles/formula_generator_benchmark/PFG/README.md
- additionalFiles/formula_generator_benchmark/PFG/elements.cpp
- additionalFiles/formula_generator_benchmark/PFG/getopt_pp.h
- additionalFiles/formula_generator_benchmark/PFG/PFG.vcxproj
- additionalFiles/formula_generator_benchmark/PFG/compound.cpp
- additionalFiles/formula_generator_benchmark/CDK/
- additionalFiles/formula_generator_benchmark/CDK/CDKFormulaGeneratorCLI.java
- additionalFiles/formula_generator_benchmark/CDK/Makefile
- additionalFiles/formula_generator_benchmark/README
- additionalFiles/formula_generator_benchmark/small_masses.txt
