# Supplementary material for: The Chemistry Development Kit (CDK) v2.0: atom typing, depiction, molecular formulas, and substructure searching
Source: J Cheminform. 2017 Jun 6;9:33. doi: 10.1186/s13321-017-0220-4 (PMC5461230; doi:10.1186/s13321-017-0220-4)
Supplement: Supplementary file 1 — Additional file 1. Zip file with the source code of the benchmarks. [file 13321_2017_220_MOESM1_ESM.zip › additionalFiles/benchmark/data/get_chebi_smi.pl]

#/bin/perl

use strict;
use warnings;

my $smi;
my $id;

while (<>) {
    if ($_ eq "\$\$\$\$\n") {
	print $smi . " " . $id if $id;
	$smi = "";
	$id  = "";
    }
    elsif ($_=~ m/> <SMILES>/) {
	$smi = readline;
	chomp $smi
    }
    elsif ($_ =~ m/> <ChEBI ID>/) {
	$id = readline;
    }
}
print $smi . " " . $id if $id;
