# Supplementary material for: The Chemistry Development Kit (CDK) v2.0: atom typing, depiction, molecular formulas, and substructure searching
Source: J Cheminform. 2017 Jun 6;9:33. doi: 10.1186/s13321-017-0220-4 (PMC5461230; doi:10.1186/s13321-017-0220-4)
Supplement: Supplementary file 1 — Additional file 1. Zip file with the source code of the benchmarks. [file 13321_2017_220_MOESM1_ESM.zip › additionalFiles/benchmark/cdk-1.4.19/cdk]

#!/bin/bash

if [[ -e /usr/libexec/java_home ]]; then
	JAVA_HOME=$(/usr/libexec/java_home -v 1.7+)
fi
CLASSPATH=lib/cdk-1.4.19.jar:target/cdk-paper-bmark-1.4.jar
${JAVA_HOME}/bin/java -cp ${CLASSPATH} org.openscience.cdk.Main "$@"
