# Supplementary material for: The Chemistry Development Kit (CDK) v2.0: atom typing, depiction, molecular formulas, and substructure searching
Source: J Cheminform. 2017 Jun 6;9:33. doi: 10.1186/s13321-017-0220-4 (PMC5461230; doi:10.1186/s13321-017-0220-4)
Supplement: Supplementary file 1 — Additional file 1. Zip file with the source code of the benchmarks. [file 13321_2017_220_MOESM1_ESM.zip › additionalFiles/benchmark/cdk-1.4.19/src/main/java/org/openscience/cdk/HeavyAtomCount.java]

/*
 * Copyright (c) 2017. NextMove Software Ltd.
 */

package org.openscience.cdk;

import org.openscience.cdk.exception.CDKException;
import org.openscience.cdk.interfaces.IAtom;
import org.openscience.cdk.interfaces.IAtomContainer;

import java.io.BufferedWriter;
import java.io.IOException;

public class HeavyAtomCount extends CliExecutable {

  public HeavyAtomCount()
  {
    super("countheavy");
  }

  @Override
  boolean processMolecule(BufferedWriter out, IAtomContainer mol) throws CDKException, IOException
  {
    int numHeavy = 0;
    for (IAtom atom : mol.atoms()) {
      if (atom.getAtomicNumber() != null && atom.getAtomicNumber() != 1)
        numHeavy++;
    }
    out.write(Integer.toString(numHeavy));
    Object title = mol.getProperty(CDKConstants.TITLE);
    if (title != null) {
      out.write(' ');
      out.write(title.toString());
    }
    out.write('\n');
    return true;
  }
}
