# Supplementary material for: The Chemistry Development Kit (CDK) v2.0: atom typing, depiction, molecular formulas, and substructure searching
Source: J Cheminform. 2017 Jun 6;9:33. doi: 10.1186/s13321-017-0220-4 (PMC5461230; doi:10.1186/s13321-017-0220-4)
Supplement: Supplementary file 1 — Additional file 1. Zip file with the source code of the benchmarks. [file 13321_2017_220_MOESM1_ESM.zip › additionalFiles/benchmark/cdk-1.4.19/src/main/java/org/openscience/cdk/Main.java]

/*
 * Copyright (c) 2017. NextMove Software Ltd.
 */

package org.openscience.cdk;

import java.util.Arrays;
import java.util.HashMap;
import java.util.LinkedHashMap;
import java.util.Locale;
import java.util.Map;

public class Main {

  private static final Map<String, CliExecutable> map = new LinkedHashMap<>();

  static {
    add(new HeavyAtomCount());
    add(new Rings());
    add(new Cansmi());
    add(new FpGen());
    add(new Convert());
  }

  private static void add(CliExecutable exec) {
    map.put(exec.getName(), exec);
  }

  public static void main(String[] args)
  {
    if (args.length == 0) {
      System.err.println("Usage: ./cdk " + map.keySet() + " {input} -out {output}");
      return;
    }

    String        cmd   = args[0];
    CliExecutable bmark = map.get(cmd.toLowerCase(Locale.ROOT));
    if (bmark == null) {
      System.err.println("No such command: " + cmd);
      System.err.println("Usage: ./cdk " + map.keySet() + " {input} -out {output}");
      return;
    }

    bmark.process(Arrays.copyOfRange(args, 1, args.length));
  }

}
