# Supplementary material for: The Chemistry Development Kit (CDK) v2.0: atom typing, depiction, molecular formulas, and substructure searching
Source: J Cheminform. 2017 Jun 6;9:33. doi: 10.1186/s13321-017-0220-4 (PMC5461230; doi:10.1186/s13321-017-0220-4)
Supplement: Supplementary file 1 — Additional file 1. Zip file with the source code of the benchmarks. [file 13321_2017_220_MOESM1_ESM.zip › additionalFiles/benchmark/cdk-1.4.19/src/main/java/org/openscience/cdk/Convert.java]

/*
 * Copyright (c) 2017. NextMove Software Ltd.
 */

package org.openscience.cdk;

import joptsimple.OptionSet;
import joptsimple.OptionSpec;
import org.openscience.cdk.exception.CDKException;
import org.openscience.cdk.graph.ConnectivityChecker;
import org.openscience.cdk.interfaces.IAtomContainer;
import org.openscience.cdk.interfaces.IAtomContainerSet;
import org.openscience.cdk.interfaces.IMolecule;
import org.openscience.cdk.io.SDFWriter;
import org.openscience.cdk.layout.StructureDiagramGenerator;
import org.openscience.cdk.smiles.SmilesGenerator;

import java.io.BufferedWriter;
import java.io.IOException;
import java.io.OutputStream;
import java.util.Arrays;

public class Convert extends CliExecutable {

  FileFormat fmt = null;

  protected final OptionSpec<String> ofmtSpec;
  protected final OptionSpec<?> gen2d;

  private SmilesGenerator smigen = null;
  private SDFWriter       sdfw   = null;

  private StructureDiagramGenerator sdg = null;

  public Convert()
  {
    super("convert");
    ofmtSpec = optpar.accepts("ofmt", "Output format")
                     .withRequiredArg()
                     .ofType(String.class);
    gen2d = optpar.accepts("gen2d", "Generate 2D coordinates");
  }

  @Override
  void configure(OptionSet optset, OutputStream out) throws IOException
  {
    if (optset.has(ofmtSpec)) {
      fmt = getFmt(optset.valueOf(ofmtSpec));
      if (fmt == FileFormat.UNK) {
        System.err.println("[FATAl] Unknown output format: " + optset.valuesOf(ofmtSpec));
        System.exit(1);
      }
    } else if (optset.has(outputSpec)){
      String ext = getExt(optset.valueOf(outputSpec).getName());
      fmt = getFmt(ext);
      if (fmt == FileFormat.UNK) {
        System.err.println("[FATAl] Unknown output format: " + ext);
        System.exit(1);
      }
    }
    if (fmt == FileFormat.UNK || fmt == null) {
      System.err.println("[FATAl] No format specified");
      System.exit(1);
    }
    if (optset.has(gen2d)) {
      sdg = new StructureDiagramGenerator();
    }
  }

  @Override
  boolean processMolecule(BufferedWriter out, IAtomContainer mol) throws CDKException, IOException
  {
    // Gen 2D
    if (sdg != null) {
      IAtomContainerSet set = ConnectivityChecker.partitionIntoMolecules(mol);
      if (set.getAtomContainerCount() == 1) {
        sdg.setMolecule((IMolecule) mol, false);
        sdg.generateCoordinates();
      } else {
        // XXX: not correct these are all on top of each other
        for (IAtomContainer part : set.atomContainers()) {
          sdg.setMolecule((IMolecule) part, false);
          sdg.generateCoordinates();
        }
      }
    }

    switch (fmt) {
      case SMI:
        if (smigen == null)
          smigen = new SmilesGenerator();

// XXX: "Chiral SMILES" = invalid, can't work out how not to put out / and \ labels
//        boolean[] doubleBondConfiguration = new boolean[mol.getBondCount()];
//        Arrays.fill(doubleBondConfiguration, false);
//        out.write(smigen.createChiralSMILES(mol, doubleBondConfiguration));
        out.write(smigen.createSMILES(mol));

        Object title = mol.getProperty(CDKConstants.TITLE);
        if (title != null) {
          out.write(' ');
          out.write(title.toString());
          out.write('\n');
        }
        break;
      case SDF:
        if (sdfw == null)
          sdfw = new SDFWriter(out);
        sdfw.write(mol);
        break;
    }

    return true;
  }
}
