# Supplementary material for: The Chemistry Development Kit (CDK) v2.0: atom typing, depiction, molecular formulas, and substructure searching
Source: J Cheminform. 2017 Jun 6;9:33. doi: 10.1186/s13321-017-0220-4 (PMC5461230; doi:10.1186/s13321-017-0220-4)
Supplement: Supplementary file 1 — Additional file 1. Zip file with the source code of the benchmarks. [file 13321_2017_220_MOESM1_ESM.zip › additionalFiles/benchmark/util/run-benchmark]

#!/bin/bash

TIME="/usr/bin/time"
CDK="./cdk"
RESULT_DIR="./results"
DATA_DIR="../data/"
DATA_SET="chebi"
BENCHMARKS=("countheavy"
						"rings -mark"
					  "rings -sssr"
					  "rings -all"
					  "cansmi"
					  "convert -ofmt smi"
					  "convert -ofmt sdf"
					  "convert --gen2d -ofmt sdf"
					  "fpgen -type=maccs"
					  "fpgen -type=circ"
					  "fpgen -type=path")
UUID=1

if [[ -e $RESULT_DIR ]]; then
	echo "Moved result to backup"
	rm -rf results_backup
	mv $RESULT_DIR results_backup
fi
mkdir -p $RESULT_DIR

for d in $DATA_SET; do
    SMI_FILE="${DATA_DIR}$d*.smi"
    SDF_FILE="${DATA_DIR}$d*.sdf"

    if [ ! -e $SMI_FILE ]; then
    	echo "No SMILES for ${d}";
    fi
    if [ ! -e $SDF_FILE ]; then
    	echo "No SDfile for ${d}";
    fi


	for exec in "${BENCHMARKS[@]}"; do
		echo "Running Benchmark '$exec'"
    if [ -e $SMI_FILE ]; then
    	wc -c $SMI_FILE # page in
	    $TIME $CDK ${exec} -ifmt=smi $SMI_FILE \
	    		> $RESULT_DIR/${d}_smi_${UUID}.txt \
	    		2> $RESULT_DIR/${d}_smi_${UUID}.err
	  fi
    if [ -e $SDF_FILE ]; then
    	wc -c $SMI_FILE # page in
	    $TIME $CDK ${exec} -ifmt=sdf $SDF_FILE \
	    		> $RESULT_DIR/${d}_sdf_${UUID}.txt \
	    		2> $RESULT_DIR/${d}_sdf_${UUID}.err
	  fi
	  UUID=$((UUID+1))
	done	
done
