# Supplementary material for: The Chemistry Development Kit (CDK) v2.0: atom typing, depiction, molecular formulas, and substructure searching
Source: J Cheminform. 2017 Jun 6;9:33. doi: 10.1186/s13321-017-0220-4 (PMC5461230; doi:10.1186/s13321-017-0220-4)
Supplement: Supplementary file 1 — Additional file 1. Zip file with the source code of the benchmarks. [file 13321_2017_220_MOESM1_ESM.zip › additionalFiles/benchmark/cdk-2.0/Makefile]

.PHONY: cdk

all:	cdk

cdk:
	mvn clean install -DskipTests
