# Supplementary material for: The Chemistry Development Kit (CDK) v2.0: atom typing, depiction, molecular formulas, and substructure searching
Source: J Cheminform. 2017 Jun 6;9:33. doi: 10.1186/s13321-017-0220-4 (PMC5461230; doi:10.1186/s13321-017-0220-4)
Supplement: Supplementary file 1 — Additional file 1. Zip file with the source code of the benchmarks. [file 13321_2017_220_MOESM1_ESM.zip › additionalFiles/benchmark/cdk-2.0/pom.xml]

<?xml version="1.0" encoding="UTF-8"?>
<project xmlns="http://maven.apache.org/POM/4.0.0"
         xmlns:xsi="http://www.w3.org/2001/XMLSchema-instance"
         xsi:schemaLocation="http://maven.apache.org/POM/4.0.0 http://maven.apache.org/xsd/maven-4.0.0.xsd">
    <modelVersion>4.0.0</modelVersion>

    <groupId>org.openscience.cdk</groupId>
    <artifactId>cdk-paper-bmark</artifactId>
    <version>2.0</version>

    <properties>
        <cdk.version>2.0-SNAPSHOT</cdk.version>
    </properties>

    <dependencies>
        <dependency>
            <groupId>org.openscience.cdk</groupId>
            <artifactId>cdk-smiles</artifactId>
            <version>${cdk.version}</version>
        </dependency>
        <dependency>
            <groupId>org.openscience.cdk</groupId>
            <artifactId>cdk-io</artifactId>
            <version>${cdk.version}</version>
        </dependency>
        <dependency>
            <groupId>org.openscience.cdk</groupId>
            <artifactId>cdk-ioformats</artifactId>
            <version>${cdk.version}</version>
        </dependency>
        <dependency>
            <groupId>org.openscience.cdk</groupId>
            <artifactId>cdk-sdg</artifactId>
            <version>${cdk.version}</version>
        </dependency>
        <dependency>
            <groupId>org.openscience.cdk</groupId>
            <artifactId>cdk-smarts</artifactId>
            <version>${cdk.version}</version>
        </dependency>
        <dependency>
            <groupId>org.openscience.cdk</groupId>
            <artifactId>cdk-silent</artifactId>
            <version>${cdk.version}</version>
        </dependency>
        <dependency>
            <groupId>org.openscience.cdk</groupId>
            <artifactId>cdk-fingerprint</artifactId>
            <version>${cdk.version}</version>
        </dependency>
        <dependency>
            <groupId>org.openscience.cdk</groupId>
            <artifactId>cdk-log4j</artifactId>
            <version>${cdk.version}</version>
        </dependency>
        <dependency>
            <groupId>net.sf.jopt-simple</groupId>
            <artifactId>jopt-simple</artifactId>
            <version>4.8</version>
        </dependency>
    </dependencies>

    <repositories>
        <repository>
            <id>ossrh-snapshots</id>
            <url>https://oss.sonatype.org/content/repositories/snapshots/</url>
        </repository>
    </repositories>     

    <build>
        <plugins>
            <plugin>
                <artifactId>maven-compiler-plugin</artifactId>
                <configuration>
                    <source>1.7</source>
                    <target>1.7</target>
                </configuration>
            </plugin>
            <plugin>
                <groupId>org.apache.maven.plugins</groupId>
                <artifactId>maven-shade-plugin</artifactId>
                <version>2.4.3</version>
                <configuration>
                    <transformers>
                        <transformer
                                implementation="org.apache.maven.plugins.shade.resource.ManifestResourceTransformer">
                            <mainClass>org.openscience.cdk.Main</mainClass>
                        </transformer>
                    </transformers>
                </configuration>
                <executions>
                    <execution>
                        <phase>package</phase>
                        <goals>
                            <goal>shade</goal>
                        </goals>
                    </execution>
                </executions>
            </plugin>
        </plugins>
    </build>


</project>
