# Supplementary material for: The Chemistry Development Kit (CDK) v2.0: atom typing, depiction, molecular formulas, and substructure searching
Source: J Cheminform. 2017 Jun 6;9:33. doi: 10.1186/s13321-017-0220-4 (PMC5461230; doi:10.1186/s13321-017-0220-4)
Supplement: Supplementary file 1 — Additional file 1. Zip file with the source code of the benchmarks. [file 13321_2017_220_MOESM1_ESM.zip › additionalFiles/formula_generator_benchmark/large_masses.txt]

1635.45
1637.4
1640.0
1648.0
1653.0
1653.0
1653.37
1662.0
1667.0
1667.0
1711.8
1719.79
1749.81
1776.14
1778.83
1795.0
1803.16
1834.0
1859.06
3355.6
