# Supplementary material for: The Chemistry Development Kit (CDK) v2.0: atom typing, depiction, molecular formulas, and substructure searching
Source: J Cheminform. 2017 Jun 6;9:33. doi: 10.1186/s13321-017-0220-4 (PMC5461230; doi:10.1186/s13321-017-0220-4)
Supplement: Supplementary file 1 — Additional file 1. Zip file with the source code of the benchmarks. [file 13321_2017_220_MOESM1_ESM.zip › additionalFiles/formula_generator_benchmark/HR2/Makefile]

CFLAGS = -Wall -O3

SRCS = HR2.cpp 
OBJS = $(SRCS:.cpp=.o)

HR2: $(OBJS)
	$(CXX) -o HR2 $(OBJS) $(LDFLAGS)

.cpp.o:
	$(CXX) $(CFLAGS) -c $< -o $@

all: HR2
	
clean:
	rm -f HR2
	rm -f HR2.exe
	rm -f *.o
