# Supplementary material for: The Chemistry Development Kit (CDK) v2.0: atom typing, depiction, molecular formulas, and substructure searching
Source: J Cheminform. 2017 Jun 6;9:33. doi: 10.1186/s13321-017-0220-4 (PMC5461230; doi:10.1186/s13321-017-0220-4)
Supplement: Supplementary file 1 — Additional file 1. Zip file with the source code of the benchmarks. [file 13321_2017_220_MOESM1_ESM.zip › additionalFiles/formula_generator_benchmark/PFG/PFG.sln]

Microsoft Visual Studio Solution File, Format Version 12.00
# Visual Studio 14
VisualStudioVersion = 14.0.23107.0
MinimumVisualStudioVersion = 10.0.40219.1
Project("{8BC9CEB8-8B4A-11D0-8D11-00A0C91BC942}") = "PFG", "PFG.vcxproj", "{B1762679-91EA-4C73-91AF-E98A1289E4AB}"
EndProject
Global
	GlobalSection(SolutionConfigurationPlatforms) = preSolution
		Debug|x86 = Debug|x86
		Release|x86 = Release|x86
	EndGlobalSection
	GlobalSection(ProjectConfigurationPlatforms) = postSolution
		{B1762679-91EA-4C73-91AF-E98A1289E4AB}.Debug|x86.ActiveCfg = Debug|Win32
		{B1762679-91EA-4C73-91AF-E98A1289E4AB}.Debug|x86.Build.0 = Debug|Win32
		{B1762679-91EA-4C73-91AF-E98A1289E4AB}.Release|x86.ActiveCfg = Release|Win32
		{B1762679-91EA-4C73-91AF-E98A1289E4AB}.Release|x86.Build.0 = Release|Win32
	EndGlobalSection
	GlobalSection(SolutionProperties) = preSolution
		HideSolutionNode = FALSE
	EndGlobalSection
EndGlobal
