# Supplementary material for: The Chemistry Development Kit (CDK) v2.0: atom typing, depiction, molecular formulas, and substructure searching
Source: J Cheminform. 2017 Jun 6;9:33. doi: 10.1186/s13321-017-0220-4 (PMC5461230; doi:10.1186/s13321-017-0220-4)
Supplement: Supplementary file 1 — Additional file 1. Zip file with the source code of the benchmarks. [file 13321_2017_220_MOESM1_ESM.zip › additionalFiles/formula_generator_benchmark/PFG/Makefile]

CC          = gcc
CXX         = g++
SHELL       = sh
AR = ar cr
RANLIB = ranlib

CFLAGS = -Wall -O3
LDFLAGS = 

ifneq ($(NO_OPENMP), 1)
CFLAGS += -fopenmp
LDFLAGS += -fopenmp
endif

SRCS = compound.cpp elements.cpp formula.cpp getopt_pp.cpp
OBJS = $(SRCS:.cpp=.o)

PFG: $(OBJS)
	$(CXX) -o PFG $(OBJS) $(LDFLAGS)

.PHONY: clean

.cpp.o:
	$(CXX) $(CFLAGS) -c $< -o $@

all: PFG
	
clean:
	rm -f PFG
	rm -f PFG.exe
	rm -f *.o
