# Supplementary material for: The Chemistry Development Kit (CDK) v2.0: atom typing, depiction, molecular formulas, and substructure searching
Source: J Cheminform. 2017 Jun 6;9:33. doi: 10.1186/s13321-017-0220-4 (PMC5461230; doi:10.1186/s13321-017-0220-4)
Supplement: Supplementary file 1 — Additional file 1. Zip file with the source code of the benchmarks. [file 13321_2017_220_MOESM1_ESM.zip › additionalFiles/formula_generator_benchmark/PFG/elements.cpp]

#include <iostream>
#include <string>
#include <map>
#include "formula.h"

using namespace std;

#if defined __GNUC__
#pragma GCC diagnostic ignored "-Wwrite-strings"
#endif

map<string, ellist> elements;

void init_elementlist(){
	
	ellist Ac={"Actinium", "Ac", 89, 1, {227}, {227.02774700000001}, {1.0}, 3};
	elements["Ac"]=Ac;
	ellist Ag={"Silver", "Ag", 47, 2, {107,109}, {106.90509299999999, 108.90475600000001}, {0.51839000000000002, 0.48160999999999998}, 1};
	elements["Ag"]=Ag;
	ellist Al={"Aluminium", "Al", 13, 1, {27}, {26.981538440000001}, {1.0}, 3};
	elements["Al"]=Al;
	ellist Am={"Americium", "Am", 95, 2, {241,243}, {241.05682289999999, 243.06137269999999}, {0.0,1.0}, 3};
	elements["Am"]=Am;
	ellist Ar={"Argon", "Ar", 18, 2, {40,36,38}, {39.962383123000002, 35.967546280000001, 37.962732199999998}, {0.99600299999999997, 0.0033649999999999999, 0.00063199999999999997}, 0} ;
	elements["Ar"]=Ar;
	ellist As={"Arsenic", "As", 33, 1, {75}, {74.921596399999999}, {1.0}, 3};
	elements["As"]=As;
	ellist At={"Astatine", "At", 85, 2, {210,211}, {209.98713100000001,210.987481}, {0.0,1.0}, 1};
	elements["At"]=At;
	ellist Au={"Gold", "Au", 79, 1, {197}, {196.96655200000001}, {1.0}, 1};
	elements["Au"]=Au;
	ellist B={"Boron", "B", 5, 2, {10,11}, {10.012937000000001,11.0093055}, {0.19900000000000001, 0.80100000000000005}, 3};
	elements["B"]=B;
	ellist Ba={"Barium", "Ba", 56, 7, {130,132,134,135,136,137,138}, {129.90630999999999,131.905056,133.90450300000001,134.90568300000001,135.90457000000001,136.905821,137.90524099999999}, {0.00106,0.00101,0.024170000000000001,0.065920000000000006,0.078539999999999999,0.11232,0.71697999999999995}, 2};
	elements["Ba"]=Ba;
	ellist Be={"Beryllium", "Be", 4, 1, {9}, {9.0121821000000004}, {1.0}, 2};
	elements["Be"]=Be;
	ellist Bh={"Bohrium", "Bh", 107, 1, {264}, {264.12473}, {1.0}, 0};
	elements["Bh"]=Bh;
	ellist Bi={"Bismuth", "Bi", 83, 1, {209}, {208.98038299999999}, {1.0}, 5};
	elements["Bi"]=Bi;
	ellist Bk={"Berkelium", "Bk", 97, 2, {249,247}, {249.07498000000001,247.07029900000001}, {0.0,1.0}, 3};
	elements["Bk"]=Bk;
	ellist Br={"Bromine", "Br", 35, 2, {81,79}, {80.916291000000001,78.918337600000001}, {0.49309999999999998,0.50690000000000002}, 1};
	elements["Br"]=Br;
	ellist C={"Carbon", "C", 6, 3, {12,13,14}, {12.0,13.0033548378,14.003241987999999}, {0.98929999999999996,0.010699999999999999,0.0}, 4};
	elements["C"]=C;
	ellist Ca={"Calcium", "Ca", 20, 6, {40,42,43,44,46,48}, {39.962591199999999,41.958618299999998,42.958766799999999,43.9554811,45.953692799999999,47.952534}, {0.96940999999999999,0.0064700000000000001,0.0013500000000000001,0.02086,4.0000000000000003e-05,0.0018699999999999999}, 2};
	elements["Ca"]=Ca;
	ellist Cd={"Cadmium", "Cd", 48, 8, {106,108,110,111,112,113,114,116}, {105.906458,107.904183,109.903006,110.90418200000001,111.9027572,112.9044009,113.90335810000001,115.90475499999999}, {0.012500000000000001,0.0088999999999999999,0.1249,0.128,0.24129999999999999,0.1222,0.2873,0.074899999999999994}, 2};
	elements["Cd"]=Cd;
	ellist Ce={"Cerium", "Ce", 58, 4, {136,138,140,142}, {135.90714,137.90598600000001,139.90543400000001,141.90924000000001}, {0.0018500000000000001,0.0025100000000000001,0.88449999999999995,0.11114}, 4};
	elements["Ce"]=Ce;
	ellist Cf={"Californium", "Cf", 98, 4, {249,250,251,252}, {249.07484700000001,250.07640000000001,251.07957999999999,252.08161999999999}, {0.0,0.0,1.0,0.0}, 3};
	elements["Cf"]=Cf;
	ellist Cl={"Chlorine", "Cl", 17, 2, {35,37}, {34.96885271,36.9659026}, {0.75780000000000003,0.2422}, 1};
	elements["Cl"]=Cl;
	ellist Cm={"Curium", "Cm", 96, 6, {243,244,245,246,247,248}, {243.0613822,244.06274629999999,245.06548559999999,246.06721759999999,247.070347,248.07234199999999},{0.0,0.0,0.0,0.0,1.0,0.0}, 3};
	elements["Cm"]=Cm;
	ellist Co={"Cobalt", "Co", 27, 1, {59}, {58.933200200000002}, {1.0}, 2};
	elements["Co"]=Co;
	ellist Cr={"Chromium", "Cr", 24, 4, {50,52,53,54}, {49.946049600000002,51.940511899999997,52.9406538,53.938884899999998}, {0.043450000000000003,0.83789000000000002,0.095009999999999997,0.023650000000000001}, 3};
	elements["Cr"]=Cr;
	ellist Cs={"Caesium", "Cs", 55, 1, {133}, {132.90544700000001}, {1.0}, 1};
	elements["Cs"]=Cs;
	ellist Cu={"Copper", "Cu", 29, 2, {65,63}, {64.927793699999995,62.929601099999999}, {0.30830000000000002,0.69169999999999998}, 1};
	elements["Cu"]=Cu;
	ellist Db={"Dubnium", "Db", 105, 1, {262}, {262.11415}, {1.0}, 0};
	elements["Db"]=Db;
	ellist Dy={"Dysprosium", "Dy", 66, 7, {160,161,162,163,164,156,158}, {159.925194,160.92693,161.926795,162.92872800000001,163.929171,155.92427799999999,157.92440500000001}, {0.023400000000000001,0.18909999999999999,0.25509999999999999,0.249,0.28179999999999999,0.00059999999999999995,0.001}, 3};
	elements["Dy"]=Dy;
	ellist Er={"Erbium", "Er", 68, 6, {162,164,166,167,168,170}, {161.928775,163.92919699999999,165.93029000000001,166.93204499999999,167.932368,169.93546000000001}, {0.0014,0.0161,0.33610000000000001,0.2293,0.26779999999999998,0.14929999999999999}, 3};
	elements["Er"]=Er;
	ellist Es={"Einsteinium", "Es", 99, 1, {252}, {252.08296999999999}, {1.0}, 3};
	elements["Es"]=Es;
	ellist Eu={"Europium", "Eu", 63, 2, {153,151}, {152.92122599999999,150.91984600000001}, {0.52190000000000003,0.47810000000000002}, 2};
	elements["Eu"]=Eu;
	ellist F={"Fluorine", "F", 9, 1, {19}, {18.998403199999998}, {1.0}, 1};
	elements["F"]=F;
	ellist Fe={"Iron", "Fe", 26, 4, {56,57,58,54}, {55.934942100000001,56.9353987,57.933280500000002,53.939614800000001}, {0.91754000000000002,0.021190000000000001,0.00282,0.058450000000000002}, 2};
	elements["Fe"]=Fe;
	ellist Fm={"Fermium", "Fm", 100, 1, {257}, {257.095099}, {1.0}, 3};
	elements["Fm"]=Fm;
	ellist Fr={"Francium", "Fr", 87, 1, {223}, {223.0197307}, {1.0}, 1};
	elements["Fr"]=Fr;
	ellist Ga={"Gallium", "Ga", 31, 2, {69,71}, {68.925580999999994,70.924705000000003}, {0.60107999999999995,0.39892}, 3};
	elements["Ga"]=Ga;
	ellist Gd={"Gadolinium", "Gd", 64, 7, {160,152,154,155,156,157,158}, {159.92705100000001,151.91978800000001,153.920862,154.922619,155.92212000000001,156.923957,157.92410100000001}, {0.21859999999999999,0.002,0.0218,0.14799999999999999,0.20469999999999999,0.1565,0.24840000000000001}, 3};
	elements["Gd"]=Gd;
	ellist Ge={"Germanium", "Ge", 32, 5, {72,73,74,76,70}, {71.922076200000006,72.923459399999999,73.9211782,75.921402700000002,69.924250400000005}, {0.27539999999999998,0.077299999999999994,0.36280000000000001,0.076100000000000001,0.2084}, 4};
	elements["Ge"]=Ge;
	ellist H={"Hydrogen", "H", 1, 3, {1,2,3}, {1.0078250321,2.0141017780000001,3.0160492675000001}, {0.99988500000000002,0.000115,0.0}, 1};
	elements["H"]=H;
	ellist He={"Helium", "He", 2, 2, {3,4}, {3.0160293096999999,4.0026032496999999}, {1.37e-06,0.99999863}, 0};
	elements["He"]=He;
	ellist Hf={"Hafnium", "Hf", 72, 6, {174,176,177,178,179,180}, {173.94004000000001,175.94140179999999,176.94322,177.9436977,178.9458151,179.94654879999999}, {0.0016000000000000001,0.052600000000000001,0.186,0.27279999999999999,0.13619999999999999,0.3508}, 4};
	elements["Hf"]=Hf;
	ellist Hg={"Mercury", "Hg", 80, 7, {196,198,199,200,201,202,204}, {195.96581499999999,197.96675200000001,198.96826200000001,199.968309,200.97028499999999,201.97062600000001,203.97347600000001}, {0.0015,0.099699999999999997,0.16869999999999999,0.23100000000000001,0.1318,0.29859999999999998,0.068699999999999997}, 2};
	elements["Hg"]=Hg;
	ellist Ho={"Holmium", "Ho", 67, 1, {165}, {164.930319}, {1.0}, 3};
	elements["Ho"]=Ho;
	ellist I={"Iodine", "I", 53, 1, {127}, {126.90446799999999}, {1.0}, 1};
	elements["I"]=I;
	ellist In={"Indium", "In", 49, 2, {113,115}, {112.904061,114.90387800000001}, {0.042900000000000001,0.95709999999999995}, 3};
	elements["In"]=In;
	ellist Ir={"Iridium", "Ir", 77, 2, {193,191}, {192.96292399999999,190.96059099999999}, {0.627,0.373}, 3};
	elements["Ir"]=Ir;
	ellist K={"Potassium", "K", 19, 3, {40,41,39}, {39.963998670000002,40.96182597,38.963706899999998}, {0.000117,0.067302000000000001,0.93258099999999999}, 1};
	elements["K"]=K;
	ellist Kr={"Krypton", "Kr", 36, 6, {78,80,82,83,84,85}, {77.920385999999993,79.916377999999995,81.913484600000004,82.914135999999999,83.911507,85.910610300000002}, {0.0035000000000000001,0.022800000000000001,0.1158,0.1149,0.56999999999999995,0.17299999999999999}, 0};
	elements["Kr"]=Kr;
	ellist La={"Lanthanum", "La", 57, 2, {138,139}, {137.907107,138.90634800000001}, {0.00089999999999999998,0.99909999999999999}, 3};
	elements["La"]=La;
	ellist Li={"Lithium", "Li", 3, 2, {6,7}, {6.0151222999999998,7.0160039999999997}, {0.075899999999999995,0.92410000000000003}, 1};
	elements["Li"]=Li;
	ellist Lr={"Lawrencium", "Lr", 103, 1, {262}, {262.10969}, {1.0}, 3};
	elements["Lr"]=Lr;
	ellist Lu={"Lutetium", "Lu", 71, 2, {176,175}, {175.9426824,174.9407679}, {0.025899999999999999,0.97409999999999997}, 3};
	elements["Lu"]=Lu;
	ellist Md={"Mendelevium", "Md", 101, 2, {256,258}, {256.09404999999998,258.09842500000002}, {0.0,1.0}, 3};
	elements["Md"]=Md;
	ellist Mg={"Magnesium", "Mg", 12, 3, {24,25,26}, {23.985041899999999,24.985837020000002,25.982593040000001}, {0.78990000000000005,0.10000000000000001,0.1101}, 2};
	elements["Mg"]=Mg;
	ellist Mn={"Manganese", "Mn", 25, 1, {55}, {54.938049599999999}, {1.0}, 2};
	elements["Mn"]=Mn;
	ellist Mo={"Molybdenum", "Mo", 42, 7, {96,97,98,100,92,94,95}, {95.904678899999993,96.906020999999996,97.905407800000006,99.907477,91.906809999999993,93.905087600000002,94.905841499999994}, {0.1668,0.095500000000000002,0.24129999999999999,0.096299999999999997,0.1484,0.092499999999999999,0.15920000000000001}, 6};
	elements["Mo"]=Mo;
	ellist Mt={"Meitnerium", "Mt", 109, 1, {268}, {268.13882000000001}, {1.0}, 0};
	elements["Mt"]=Mt;
	ellist N={"Nitrogen", "N", 7, 2, {14,15}, {14.0030740052,15.000108898400001}, {0.99631999999999998,0.0036800000000000001}, 3};
	elements["N"]=N;
	ellist Na={"Sodium", "Na", 11, 1, {23}, {22.989769670000001}, {1.0}, 1};
	elements["Na"]=Na;
	ellist Nb={"Niobium", "Nb", 41, 1, {93}, {92.906377500000005}, {1.0}, 5};
	elements["Nb"]=Nb;
	ellist Nd={"Neodymium", "Nd", 60, 7, {142,143,144,145,146,148,150}, {141.90771899999999,142.90980999999999,143.91008299999999,144.91256899999999,145.91311200000001,147.916889,149.92088699999999}, {0.27200000000000002,0.122,0.23799999999999999,0.083000000000000004,0.17199999999999999,0.057000000000000002,0.056000000000000001}, 3};
	elements["Nd"]=Nd;
	ellist Ne={"Neon", "Ne", 10, 3, {20,21,22}, {19.992440175900001,20.993846739999999,21.991385510000001}, {0.90480000000000005,0.0027000000000000001,0.092499999999999999}, 0};
	elements["Ne"]=Ne;
	ellist Ni={"Nickel", "Ni", 28, 5, {64,58,60,61,62}, {63.927969599999997,57.935347899999996,59.930790600000002,60.9310604,61.928348800000002}, {0.0092560000000000003,0.68076899999999996,0.26223099999999999,0.011398999999999999,0.036345000000000002}, 2};
	elements["Ni"]=Ni;
	ellist No={"Nobelium", "No", 102, 1, {259}, {259.10102000000001}, {1.0}, 2};
	elements["No"]=No;
	ellist Np={"Neptunium", "Np", 93, 2, {237,239}, {237.04816729999999,239.05293140000001}, {1.0,0.0}, 3};
	elements["Np"]=Np;
	ellist O={"Oxygen", "O", 8, 3, {16,17,18}, {15.9949146221,16.999131500000001,17.999160400000001}, {0.99756999999999996,0.00038000000000000002,0.0020500000000000002}, 2};
	elements["O"]=O;
	ellist Os={"Osmium", "Os", 76, 7, {192,184,186,187,188,189,190}, {191.961479,183.95249100000001,185.95383799999999,186.95574790000001,187.95583600000001,188.95814490000001,189.95844500000001}, {0.4078,0.00020000000000000001,0.015900000000000001,0.019599999999999999,0.13239999999999999,0.1615,0.2626}, 3};
	elements["Os"]=Os;
	ellist P={"Phosphorus", "P", 15, 1, {31}, {30.973761509999999}, {1.0}, 5};
	elements["P"]=P;
	ellist Pa={"Protactinium", "Pa", 91, 1, {231}, {231.0358789}, {1.0}, 4};
	elements["Pa"]=Pa;
	ellist Pb={"Lead", "Pb", 82, 4, {208,204,206,207}, {207.97663600000001,203.973029,205.97444899999999,206.97588099999999}, {0.52400000000000002,0.014,0.24099999999999999,0.221}, 4};
	elements["Pb"]=Pb;
	ellist Pd={"Palladium", "Pd", 46, 6, {102,104,105,106,108,110}, {101.905608,103.90403499999999,104.905084,105.90348299999999,107.90389399999999,109.905152}, {0.010200000000000001,0.1114,0.2233,0.27329999999999999,0.2646,0.1172}, 2};
	elements["Pd"]=Pd;
	ellist Pm={"Promethium", "Pm", 61, 2, {145,147}, {144.912744,146.91513399999999}, {1.0,0.0}, 3};
	elements["Pm"]=Pm;
	ellist Po={"Polonium", "Po", 84, 2, {209,210}, {208.982416,209.982857}, {1.0,0.0}, 2};
	elements["Po"]=Po;
	ellist Pr={"Praseodymium", "Pr", 59, 1, {141}, {140.90764799999999}, {1.0}, 3};
	elements["Pr"]=Pr;
	ellist Pt={"Platinum", "Pt", 78, 6, {192,194,195,196,198,190}, {191.96103500000001,193.96266399999999,194.96477400000001,195.964935,197.96787599999999,189.95993000000001}, {0.0078200000000000006,0.32967000000000002,0.33832000000000001,0.25241999999999998,0.071629999999999999,0.00013999999999999999}, 2};
	elements["Pt"]=Pt;
	ellist Pu={"Plutonium", "Pu", 94, 6, {238,239,240,241,242,244}, {238.04955340000001,239.0521565,240.0538075,241.05684529999999,242.05873679999999,244.064198}, {0.0,0.0,0.0,0.0,0.0,1.0}, 3};
	elements["Pu"]=Pu;
	ellist Ra={"Radium", "Ra", 88, 4, {224,226,228,223}, {224.02020200000001,226.02540260000001,228.03106410000001,223.018497}, {0.0,1.0,0.0,0.0}, 2};
	elements["Ra"]=Ra;
	ellist Rb={"Rubidium", "Rb", 37, 2, {85,87}, {84.911789299999995,86.909183499999997}, {0.72170000000000001,0.27829999999999999}, 1};
	elements["Rb"]=Rb;
	ellist Re={"Rhenium", "Re", 75, 2, {185,187}, {184.95295569999999,186.9557508}, {0.374,0.626}, 4};
	elements["Re"]=Re;
	ellist Rf={"Rutherfordium", "Rf", 104, 1, {261}, {261.10874999999999}, {1.0}, 0};
	elements["Rf"]=Rf;
	ellist Rh={"Rhodium", "Rh", 45, 1, {103}, {102.90550399999999}, {1.0}, 3};
	elements["Rh"]=Rh;
	ellist Rn={"Radon", "Rn", 86, 3, {211,220,222}, {210.99058500000001,220.01138409999999,222.01757050000001}, {0.0,0.0,1.0}, 0};
	elements["Rn"]=Rn;
	ellist Ru={"Ruthenium", "Ru", 44, 7, {96,98,99,100,101,102,104}, {95.907597999999993,97.905287000000001,98.9059393,99.904219699999999,100.9055822,101.9043495,103.90543}, {0.055399999999999998,0.018700000000000001,0.12759999999999999,0.126,0.1706,0.3155,0.1862}, 3};
	elements["Ru"]=Ru;
	ellist S={"Sulfur", "S", 16, 4, {32,33,34,36}, {31.972070689999999,32.971458499999997,33.967866829999998,35.967080879999997}, {0.94930000000000003,0.0076,0.042900000000000001,0.00020000000000000001}, 6};
	elements["S"]=S;
	ellist Sb={"Antimony", "Sb", 51, 2, {121,123}, {120.903818,122.90421569999999}, {0.57210000000000005,0.4279}, 5};
	elements["Sb"]=Sb;
	ellist Sc={"Scandium", "Sc", 21, 1, {45}, {44.955910199999998}, {1.0}, 3};
	elements["Sc"]=Sc;
	ellist Se={"Selenium", "Se", 34, 6, {74,76,77,78,80,82}, {73.922476599999996,75.919214100000005,76.919914599999998,77.917309500000002,79.916521799999998,81.916700000000006}, {0.0088999999999999999,0.093700000000000006,0.076300000000000007,0.23769999999999999,0.49609999999999999,0.087300000000000003}, 2};
	elements["Se"]=Se;
	ellist Sg={"Seaborgium", "Sg", 106, 1, {266}, {266.12193000000002}, {1.0}, 0};
	elements["Sg"]=Sg;
	ellist Si={"Silicon", "Si", 14, 3, {28,29,30}, {27.976926532699999,28.976494720000002,29.973770219999999}, {0.92229700000000003,0.046831999999999999,0.030872}, 4};
	elements["Si"]=Si;
	ellist Sm={"Samarium", "Sm", 62, 7, {144,147,148,149,150,152,154}, {143.91199499999999,146.91489300000001,147.914818,148.91718,149.917271,151.91972799999999,153.92220499999999}, {0.030700000000000002,0.14990000000000001,0.1124,0.13819999999999999,0.073800000000000004,0.26750000000000002,0.22750000000000001}, 2};
	elements["Sm"]=Sm;
	ellist Sn={"Tin", "Sn", 50, 10, {112,114,115,116,117,118,119,120,122,124}, {111.904821,113.902782,114.903346,115.90174399999999,116.90295399999999,117.901606,118.90330899999999,119.9021966,121.9034401,123.9052746}, {0.0097000000000000003,0.0066,0.0033999999999999998,0.1454,0.076799999999999993,0.2422,0.085900000000000004,0.32579999999999998,0.046300000000000001,0.0579}, 4};
	elements["Sn"]=Sn;
	ellist Sr={"Strontium", "Sr", 38, 4, {88,84,86,87}, {87.905614299999996,83.913425000000004,85.909262400000003,86.908879299999995}, {0.82579999999999998,0.0055999999999999999,0.098599999999999993,0.070000000000000007}, 2};
	elements["Sr"]=Sr;
	ellist Ta={"Tantalum", "Ta", 73, 2, {180,181}, {179.94746599999999,180.94799599999999}, {0.00012,0.99987999999999999}, 5};
	elements["Ta"]=Ta;
	ellist Tb={"Terbium", "Tb", 65, 1, {159}, {158.925343}, {1.0}, 3};
	elements["Tb"]=Tb;
	ellist Tc={"Technetium", "Tc", 43, 3, {97,98,99}, {96.906364999999994,97.907216000000005,98.906254599999997}, {0.0,1.0,0.0}, 4};
	elements["Tc"]=Tc;
	ellist Te={"Tellurium", "Te", 52, 8, {128,130,120,122,123,124,125,126}, {127.9044614,129.90622279999999,119.90402,121.90304709999999,122.904273,123.90281950000001,124.90442470000001,125.9033055}, {0.31740000000000002,0.34079999999999999,0.00089999999999999998,0.025499999999999998,0.0088999999999999999,0.047399999999999998,0.070699999999999999,0.18840000000000001}, 2};
	elements["Te"]=Te;
	ellist Th={"Thorium", "Th", 90, 2, {232,230}, {232.0380504,230.0331266}, {1.0,2.3203809999999998}, 4};
	elements["Th"]=Th;
	ellist Ti={"Titanium", "Ti", 22, 5, {48,49,50,46,47}, {47.9479471,48.947870799999997,49.944792100000001,45.9526295,46.951763800000002}, {0.73719999999999997,0.054100000000000002,0.051799999999999999,0.082500000000000004,0.074399999999999994}, 4};
	elements["Ti"]=Ti;
	ellist Tl={"Thallium", "Tl", 81, 2, {203,205}, {202.972329,204.974412}, {0.29524,0.70476000000000005}, 3};
	elements["Tl"]=Tl;
	ellist Tm={"Thulium", "Tm", 69, 1, {169}, {168.934211}, {1.0}, 3};
	elements["Tm"]=Tm;
	ellist U={"Uranium", "U", 92, 5, {233,234,235,236,238}, {233.03962799999999,234.04094559999999,235.0439231,236.0455619,238.05078259999999}, {2.3802891000000002,5.5000000000000002e-05,0.0071999999999999998,0.0,0.99274499999999999}, 3};
	elements["U"]=U;
	ellist V={"Vanadium", "V", 23, 2, {50,51}, {49.947162800000001,50.943963699999998}, {0.0025000000000000001,0.99750000000000005}, 5};
	elements["V"]=V;
	ellist W={"Tungsten", "W", 74, 5, {184,186,180,182,183}, {183.95093259999999,185.954362,179.94670600000001,181.948206,182.95022449999999}, {0.30640000000000001,0.2843,0.0011999999999999999,0.26500000000000001,0.1431}, 6};
	elements["W"]=W;
	ellist Xe={"Xenon", "Xe", 54, 9, {128,129,130,131,132,134,136,124,126}, {127.90353039999999,128.90477949999999,129.90350789999999,130.9050819,131.9041545,133.9053945,135.90722,123.9058958,125.904269}, {0.019199999999999998,0.26440000000000002,0.040800000000000003,0.21179999999999999,0.26889999999999997,0.10440000000000001,0.088700000000000001,0.00089999999999999998,0.00089999999999999998}, 0};
	elements["Xe"]=Xe;
	ellist Y={"Yttrium", "Y", 39, 1, {89}, {88.905847899999998}, {1.0}, 3};
	elements["Y"]=Y;
	ellist Yb={"Ytterbium", "Yb", 70, 7, {168,170,171,172,173,174,176}, {167.93389400000001,169.93475900000001,170.93632199999999,171.93637770000001,172.93820679999999,173.9388581,175.94256799999999}, {0.0012999999999999999,0.0304,0.14280000000000001,0.21829999999999999,0.1613,0.31830000000000003,0.12759999999999999}, 2};
	elements["Yb"]=Yb;
	ellist Zn={"Zinc", "Zn", 30, 5, {64,66,67,68,70}, {63.929146600000003,65.926036800000006,66.927130899999995,67.924847600000007,69.925325000000001}, {0.48630000000000001,0.27900000000000003,0.041000000000000002,0.1875,0.0061999999999999998}, 2};
	elements["Zn"]=Zn;
	ellist Zr={"Zirconium", "Zr", 40, 5, {96,90,91,92,94}, {95.908276000000001,89.904703699999999,90.905645000000007,91.905040099999994,93.906315800000002}, {0.028000000000000001,0.51449999999999996,0.11219999999999999,0.17150000000000001,0.17380000000000001}, 4};
	elements["Zr"]=Zr;
	//additional
	ellist CX={"Carbon", "13C", 6, 1, {13}, {13.0033548378}, {0.010699999999999999}, 4};
	elements["(13)C"] = CX;
	ellist D={"Hydrogen", "D", 1, 1, {2}, {2.0141017780000001}, {0.000115}, 1};
	elements["D"] = D;
	ellist NX={"Nitrogen", "15N", 7, 1, {15}, {15.000108898400001}, {0.0036800000000000001}, 3};
	elements["(15)N"] = NX;

}

double elementmass(char *string)
{
	init_elementlist();
	double mass;
	double massMo = 0;
	double maxAbundance = 0;
	for(int i=0; i < elements[string].isotopecount; i++){
		if(maxAbundance < elements[string].abundance[i]){
			massMo = elements[string].isotope[i];
			maxAbundance = elements[string].abundance[i];
		}
	}
	mass = massMo;
	return mass;
}


double rdbe(vector<char*> compositions, vector<int> count)
{
	init_elementlist();
	double rdbevalue = 0;
	for (unsigned int i = 0; i < compositions.size(); i++)
	{
		int valence = elements[compositions[i]].valence;
		if (valence)
		{
			rdbevalue += (valence - 2) * count[i];
		}
	}
	rdbevalue = rdbevalue / 2;
	rdbevalue = rdbevalue + 1;
	return rdbevalue;
}

double formulaMass(vector<char*> compositions, vector<int> count)
{
	double formulamass = 0;
	init_elementlist();
	for (unsigned int i = 0; i < compositions.size(); i++)
	{
		formulamass += elementmass(compositions[i]) * (count[i]);
	}
	return formulamass;
}
