# Supplementary material for: The Chemistry Development Kit (CDK) v2.0: atom typing, depiction, molecular formulas, and substructure searching
Source: J Cheminform. 2017 Jun 6;9:33. doi: 10.1186/s13321-017-0220-4 (PMC5461230; doi:10.1186/s13321-017-0220-4)
Supplement: Supplementary file 1 — Additional file 1. Zip file with the source code of the benchmarks. [file 13321_2017_220_MOESM1_ESM.zip › additionalFiles/formula_generator_benchmark/CDK/Makefile]

all:    cdk-1.5.15.jar CDKFormulaGeneratorCLI.class

cdk-1.5.15.jar:
	wget "https://github.com/cdk/cdk/releases/download/cdk-1.5.15/cdk-1.5.15.jar"

CDKFormulaGeneratorCLI.class:
	javac -cp "./*" CDKFormulaGeneratorCLI.java
clean:
	rm -f *.class *.jar
