# Supplementary material for: The Chemistry Development Kit (CDK) v2.0: atom typing, depiction, molecular formulas, and substructure searching
Source: J Cheminform. 2017 Jun 6;9:33. doi: 10.1186/s13321-017-0220-4 (PMC5461230; doi:10.1186/s13321-017-0220-4)
Supplement: Supplementary file 1 — Additional file 1. Zip file with the source code of the benchmarks. [file 13321_2017_220_MOESM1_ESM.zip › additionalFiles/formula_generator_benchmark/README]

This folder contains the code that was used to measure the runtimes of 
* CDK/Round Robin algorithm (Dührkop et al., 2013)
* PFG (Zhang et al., 2016)
* HR2 (Kind and Fiehn, 2007)

PFG sources were downloaded from https://github.com/zmzhang/PFG

HR2 sources were downloaded from http://fiehnlab.ucdavis.edu/projects/Seven_Golden_Rules/Software/ and modified to remove all filtering rules.

To run the evaluation: 

1) Compile the programs by running 'make' in the CDK, PFG, and HR2 folders.

2) Run ./measure_all.sh

Tested on Ubuntu Linux.
