# Supplementary material for: The Chemistry Development Kit (CDK) v2.0: atom typing, depiction, molecular formulas, and substructure searching
Source: J Cheminform. 2017 Jun 6;9:33. doi: 10.1186/s13321-017-0220-4 (PMC5461230; doi:10.1186/s13321-017-0220-4)
Supplement: Supplementary file 1 — Additional file 1. Zip file with the source code of the benchmarks. [file 13321_2017_220_MOESM1_ESM.zip › additionalFiles/formula_generator_benchmark/small_masses.txt]

205.364227
430.75
406.983215
431.337372
145.443954
362.545471
331.342468
441.250793
137.895935
184.463669
282.279297
454.334534
394.722107
126.789749
396.294617
144.718765
432.473053
181.281097
363.702698
456.329987
136.112167
178.070465
309.785522
250.800858
143.531021
311.748627
195.84639
156.504242
386.229401
296.193268
247.233749
140.035385
315.320618
214.56076
355.699463
419.024567
489.202637
123.426514
152.523407
343.35675
492.113586
131.134613
334.138611
106.925865
495.036926
256.993195
330.487488
243.622849
432.559753
458.181824
200.035156
327.380249
102.038101
329.051605
329.831055
315.952972
436.262421
270.243591
239.067917
116.146523
258.023743
412.136536
351.016144
154.487503
203.079666
218.65773
57.032318
181.09697
151.049423
442.205994
259.894257
107.5
381.270355
219.363846
417.291687
123.261246
344.552063
205.506088
241.542709
405.272736
437.571381
238.719681
99.136162
425.243774
417.553223
295.176971
284.104492
149.131897
113.169586
370.77417
210.352936
344.757477
446.518311
204.173889
198.341324
477.470428
190.181198
222.337387
165.112152
235.645996
400.145752
322.395508
203.108292
290.878723
263.206573
283.272736
251.425674
433.890106
117.810753
407.44812
434.0
243.139175
136.060425
130.021133
375.063477
176.148087
455.435272
160.132782
120.871696
386.909088
260.501984
116.921944
106.188431
348.400299
365.321625
491.291779
103.975906
271.159302
109.64328
233.532928
154.339844
314.982697
215.101089
108.047928
91.055954
303.072083
411.866364
187.802704
422.545471
299.911255
317.368011
312.930908
120.694595
226.028259
99.113998
227.078018
311.85495
199.10704
197.549133
236.685623
395.108948
396.379425
160.118881
124.553062
441.969879
232.194046
243.583069
249.635071
317.152466
257.058533
121.18763
347.433685
101.511147
135.507919
327.063293
487.909241
439.25
104.309914
128.157639
499.318634
150.093903
380.84317
126.655228
288.665222
332.635468
198.450851
347.476868
344.292084
263.018188
433.045166
189.011002
196.817444
142.234558
490.916687
98.057625
102.795235
269.679504
482.333344
239.178116
140.995331
235.132858
392.454559
397.890625
120.946869
321.261169
53.371235
356.870758
351.227661
306.697693
254.206726
486.60614
263.031189
147.950058
256.443665
400.170197
241.046005
475.229004
146.593414
412.262207
313.267334
328.874084
279.916687
259.117737
153.587753
157.038467
453.426636
233.175049
107.735878
465.294189
428.512909
361.251221
130.16983
103.46759
377.090912
181.508514
446.031219
106.681297
365.702454
332.131165
117.647591
152.243149
256.092712
127.041862
291.909088
424.25116
88.090912
221.72728
455.518738
405.43811
103.65625
410.973297
471.031494
217.098083
245.550858
444.819641
334.916656
194.367737
106.1474
337.458527
370.732605
228.083344
219.027756
113.727562
251.172745
127.71463
319.303558
432.255615
99.208122
382.181824
224.564529
317.201019
134.931458
120.481674
105.434494
132.413559
221.011139
75.67263
336.230621
412.90094
493.893799
480.24704
343.054108
136.075653
46.287712
299.325226
222.297318
290.977875
27.126295
330.504395
187.632019
188.472244
107.603073
457.363647
176.127075
239.282623
428.727295
342.169617
482.363647
251.082932
399.149994
105.142159
331.8125
425.363647
484.166168
164.008347
494.274475
229.611649
329.387543
497.363647
228.91156
208.72728
123.043335
203.064301
151.983643
348.055237
254.297394
232.272736
199.925247
150.551804
259.854004
446.25
414.118011
228.954346
226.438705
446.516663
302.812897
161.099625
185.0
199.701202
122.91066
132.965897
73.886169
206.977371
112.480225
312.289154
126.671631
398.44928
338.016479
195.118668
115.068184
140.547256
449.795258
279.447083
170.569916
251.757294
411.017853
187.84256
306.660461
269.03952
271.082001
381.963135
457.230682
291.909088
300.921478
409.429565
187.747467
176.105576
403.72406
138.100494
343.396057
348.189087
211.162033
321.166809
333.833405
209.816116
287.175934
261.031464
319.641724
409.60321
460.941406
263.225922
416.951996
433.346527
105.918381
450.112579
129.068085
419.333344
351.681091
242.362457
301.030579
182.272736
178.577621
125.868835
463.308167
393.333344
445.498596
208.5
125.11628
242.916672
420.232971
275.205902
329.835999
420.022675
160.045731
158.712769
424.779602
403.692383
198.85498
148.111328
114.128372
122.422783
257.594635
372.167542
334.416656
149.835983
416.439941
267.762238
115.049469
185.098007
455.154449
469.586456
293.790802
259.103119
189.902069
475.181824
287.366425
482.524811
175.603241
311.237122
112.671997
301.416656
466.034027
336.363647
412.799469
372.75
151.150696
120.212051
325.143768
455.136475
397.508453
317.36438
145.944199
309.558105
328.57959
158.466858
130.05838
238.587982
461.327454
248.175354
277.454834
370.178284
147.895538
362.802155
147.443344
136.090912
155.180344
164.0
99.010811
271.055969
130.681061
205.5
116.360878
197.082535
234.616364
294.577759
359.352997
134.506668
228.038971
452.930237
57.548309
410.25
378.545471
256.510681
150.666718
390.507751
239.619171
245.200012
144.110001
350.284088
224.950241
276.560852
233.972153
339.505859
145.730347
423.947937
401.454559
176.045746
332.100861
215.046143
473.759033
295.143677
233.183624
169.753159
150.930984
237.232086
468.363647
249.250351
256.090912
494.363647
330.153717
277.108185
283.014404
302.39917
224.58432
358.322601
397.259644
356.727264
263.440521
178.867722
278.820679
301.098663
355.059448
252.519897
216.294754
142.138229
158.467148
432.88678
144.270142
464.674133
158.614044
120.721611
200.938202
342.272736
164.916672
258.323181
498.649078
364.132904
353.279999
373.251434
272.139313
167.072159
496.297668
226.0
153.476257
207.043259
245.920486
113.739243
167.415512
222.001877
363.272736
215.017181
354.237427
230.909088
302.454559
379.386292
89.026489
109.561485
437.413849
308.687073
471.370789
406.023315
129.579468
453.312561
458.054016
455.572083
227.490982
365.133881
414.26593
249.221329
335.492249
466.530518
312.044464
147.090912
261.274231
196.045975
476.123718
474.181824
137.706665
171.836533
262.563629
201.983643
433.491516
179.301407
313.107361
68.049347
217.785843
378.267731
221.909088
111.116577
215.448746
416.363647
280.543457
69.057823
82.214035
131.748199
262.601135
308.666656
480.064575
234.820084
404.833344
227.335464
293.264496
281.258667
209.423248
113.017891
174.366058
323.547577
306.25
309.656464
198.4384
463.090912
210.23378
151.636368
361.111847
302.354401
331.401093
251.153
462.606659
411.408508
198.082947
424.636597
179.86618
427.933838
232.340195
166.073929
204.281845
437.818176
235.169067
199.001099
446.341583
296.583649
399.135071
417.033569
383.016754
451.330017
184.237396
326.104279
250.166595
488.819031
389.381104
492.218445
458.670166
287.955719
161.415283
440.129425
123.359138
472.31781
296.083893
273.259125
171.047821
357.376068
409.568451
379.536896
308.253815
167.424255
134.293442
320.071777
77.880653
382.909088
406.854492
404.495148
252.2388
134.731506
140.156387
103.074097
320.056488
153.066681
393.026245
482.537415
257.556824
169.004532
388.852386
160.268677
312.091187
261.89325
321.432159
458.138458
380.16333
119.97924
310.416656
59.049377
113.023727
452.803406
119.967186
310.466888
441.816467
173.117905
439.322144
185.925171
56.313217
173.279694
369.088593
100.205116
105.182571
349.501373
381.537201
467.195892
141.172134
177.035767
296.299713
326.644104
244.272736
445.136017
461.916687
202.0793
332.727417
150.711868
76.003029
466.5
335.454559
481.201416
298.225555
443.206451
163.107544
297.141235
349.083344
216.127914
339.237183
174.454803
314.420013
459.31076
366.25412
352.311462
422.916687
119.427315
379.308777
295.272736
43.056122
390.93158
446.66922
229.086578
317.078339
292.166656
102.069229
298.219482
202.544266
323.916656
394.9552
450.158325
416.083344
463.819031
486.512909
417.994141
171.969177
427.957916
381.230652
268.14505
379.061768
63.43161
174.779984
433.128204
152.0
336.422211
97.221191
361.244812
103.596024
285.606018
245.304596
201.459824
420.339996
155.170319
320.602509
222.044144
159.421844
245.585175
419.821014
225.737305
344.166656
492.230713
377.860626
239.027802
222.24202
364.187164
481.936646
281.5
212.122559
331.738556
163.353622
495.454559
294.435913
146.058762
282.653809
220.021088
233.846527
211.366165
335.211365
104.213272
362.416992
176.943054
131.042938
106.569496
109.1035
485.416656
126.058044
133.785858
235.780899
102.032936
231.342072
160.736526
110.079117
204.828827
421.350189
464.286652
282.330933
189.014252
331.003357
119.085091
402.68042
170.459305
259.197998
225.250229
396.254242
397.128479
287.200104
163.75946
295.985931
106.011467
111.787956
282.545471
176.925034
380.5
282.272034
283.994385
470.503387
102.783562
300.920502
198.126694
273.099091
290.105652
361.847076
105.424011
310.301117
377.232788
328.222107
478.166687
372.521729
139.272736
238.180603
154.799942
497.417816
473.214111
134.692612
109.633087
376.333344
373.223511
141.334259
248.619675
207.730225
335.111725
164.418396
163.088913
264.319733
76.318222
341.56485
115.053421
253.057495
64.969597
440.031189
382.597534
423.487488
240.166672
455.166687
282.001312
205.350693
238.116577
120.977516
152.792435
197.926254
199.605179
141.208221
124.999992
391.707458
135.845566
298.325043
270.58252
108.088936
164.745178
303.095245
251.908676
371.076965
464.659851
182.334854
134.095154
121.102615
113.0
289.583344
77.888771
227.533295
104.615547
103.699135
452.264954
296.134583
326.907867
428.333344
411.18692
272.917816
119.538544
102.722221
168.251328
105.070847
120.564178
470.25
443.456329
370.783936
443.885498
367.049347
115.129776
185.222305
310.751831
273.972443
174.058929
54.418896
97.987755
238.052917
298.0
380.212891
377.45932
300.545471
369.280182
45.568398
441.872467
296.031738
219.603195
253.152298
121.936089
283.265839
201.392731
227.373795
329.696075
107.793526
430.411469
463.490356
124.372894
288.287903
395.11853
105.694717
328.63739
395.348083
215.115952
194.640594
447.402557
284.124207
124.322487
220.095642
200.333008
107.590996
402.451752
405.727264
386.711731
265.16806
388.201843
92.564476
159.18335
109.335678
424.091492
409.938354
152.695068
116.070778
292.148407
120.355606
194.074936
419.788818
332.162598
362.887115
151.075424
301.04425
107.075012
143.777344
200.42662
392.0
69.168633
297.696716
133.33876
380.223938
303.636383
269.208771
371.775391
191.746246
370.355011
428.909088
171.701584
158.081909
331.076813
199.299973
306.725677
54.990971
148.609818
247.740112
410.355865
282.513336
355.038452
190.934891
279.453796
477.962341
161.737335
396.916687
447.669586
52.665638
195.995605
408.26236
436.344025
433.785126
415.445404
369.434265
295.238159
415.887421
184.725555
225.174179
221.102463
216.978394
461.818176
279.950806
284.59729
114.008453
157.524277
163.337265
373.235565
251.134918
366.399506
499.272736
223.037033
166.9832
140.249802
456.760956
102.615555
452.093353
318.363739
102.021362
283.061493
355.875671
193.03331
207.59668
322.652069
462.088928
367.092896
137.053787
244.882309
239.073578
493.0
110.603455
342.494751
174.596863
292.050842
189.794647
72.377609
472.181824
497.0
97.098946
100.818665
203.075912
138.605148
129.338394
232.753922
343.181824
131.644638
377.16275
377.485352
314.584778
408.747955
389.643158
397.180725
268.201782
467.345276
338.110809
377.345856
465.282959
299.344147
260.090973
305.636353
243.025421
119.966568
226.0
79.210251
204.812439
156.576141
332.181824
102.740829
275.106812
121.698242
434.478943
316.206573
147.858398
127.673447
90.336716
421.187561
178.060181
379.094757
129.40361
363.48703
154.085068
162.134003
216.897873
191.212799
233.042236
154.32196
319.937836
222.263809
249.153687
157.284409
311.975922
279.153809
431.436707
129.395126
151.966248
383.325562
421.15802
246.9534
388.403198
357.116547
449.727295
152.61058
115.554337
241.273254
356.99649
170.179474
69.58963
125.718056
489.833252
207.665695
211.580292
207.027817
462.181824
142.235703
148.013626
366.034027
218.992218
132.111389
159.583557
221.851639
51.098461
449.461273
487.954163
133.063919
47.610592
203.09198
176.10321
479.65036
334.10849
162.099472
126.474731
274.25
244.103958
145.072571
439.345032
444.498291
224.586639
251.301575
214.163055
226.33371
205.043961
429.710938
115.320816
364.156281
371.535919
122.961792
254.11203
261.623993
292.606171
431.912537
437.711884
100.136864
466.893219
308.165802
213.640228
226.314774
117.591026
398.219849
448.172058
383.198822
178.087433
274.105865
195.358658
320.783539
353.111633
76.156654
231.833344
351.894592
474.667419
266.138336
215.731003
269.405426
377.313873
326.928284
373.932129
121.809807
475.159119
425.245972
200.946503
225.601501
284.390076
467.142303
361.196259
145.103836
211.051285
216.40715
175.144348
175.36026
419.268036
293.722687
402.163483
438.063477
477.160309
234.46344
191.268173
225.013199
493.234924
432.960724
409.709045
153.245422
109.066452
458.229065
161.820053
296.560791
249.500778
468.315338
271.305115
481.471344
490.924377
165.846268
132.053192
279.19516
240.897141
270.25
494.363647
147.652802
253.220657
135.78656
271.129272
309.132996
476.217194
385.296875
242.082489
203.963501
120.763718
193.829849
128.028076
389.455078
185.699905
169.102661
315.155701
187.549301
257.631683
157.328308
348.54071
347.487152
155.115082
304.329956
120.696869
104.657303
170.070236
352.036774
402.437897
284.257751
418.177704
179.108047
456.32782
170.410843
66.596176
447.632477
141.154541
79.903625
121.047729
398.363647
405.107849
118.392815
224.339981
132.022781
159.560638
437.181824
229.050705
157.128555
406.488373
323.97525
408.333344
77.761307
444.25
233.0504
436.0
239.365677
483.0
465.532776
170.155106
288.615204
143.104645
480.636383
351.701721
154.089035
467.071686
373.818298
84.916664
259.513275
382.828339
284.729034
493.555908
365.458679
254.080902
163.199554
495.25
414.716064
155.363632
438.545471
121.153694
305.048645
153.602585
403.278717
148.122452
289.008484
488.879608
160.137024
181.653366
434.057526
264.608398
328.272675
126.792389
154.089752
366.235107
263.071808
154.800995
494.430634
262.762299
108.644432
315.794495
188.090942
479.636383
342.164032
231.916702
317.824738
276.334839
375.177704
230.0
207.288513
254.158051
159.852829
257.49118
233.986084
63.882202
376.454559
113.379929
378.644714
170.312119
457.304321
253.414505
348.32254
470.154175
408.636383
103.076035
138.387146
291.235687
216.128296
128.540176
411.706757
289.06369
480.0
203.794006
285.216034
97.084366
170.817688
376.149353
129.364929
64.422691
51.185493
306.173828
246.255325
223.558136
350.5047
354.055603
254.090912
113.921219
162.747635
186.830338
274.5
184.783478
338.195892
307.12915
395.62735
125.195724
437.003021
88.423302
346.255432
131.951416
203.423721
361.580597
166.727768
179.019379
252.082382
307.632599
347.123901
353.070435
498.450897
101.767296
150.756134
379.433472
170.379532
207.636368
127.053123
92.059578
134.271622
307.262024
137.985657
437.276154
314.665649
401.1875
233.287384
262.628723
149.052353
104.399826
178.228806
157.510071
159.0
299.988281
126.928459
499.376801
113.918983
189.060379
86.05941
291.181824
111.52372
446.331573
211.201126
411.472595
182.510315
412.207916
375.711609
168.144104
173.813171
208.376602
173.009064
120.143372
254.442307
462.059601
157.778641
201.49472
83.049591
324.854797
90.379059
346.363647
377.636383
394.545471
175.035263
291.240906
445.368317
434.063263
358.818176
351.727264
161.50885
199.507904
456.757477
251.083344
262.895386
258.14978
429.927094
259.047028
68.435112
173.262787
193.921432
323.475952
299.139954
111.744766
250.343704
355.66922
231.293518
328.090912
314.201904
121.199997
467.454559
230.155334
164.798981
67.057892
450.033447
219.111435
467.166687
295.063202
389.15387
468.545471
442.204895
162.995193
177.374329
265.854675
179.1315
120.626747
135.960922
119.341957
332.090912
141.051941
121.179939
141.030945
454.72348
404.2547
473.219635
496.909088
167.097672
168.818192
306.177887
145.867096
95.158257
431.333344
389.075409
138.994965
336.105011
198.398026
275.106232
59.173847
492.71228
304.545441
233.7724
372.083344
427.804626
236.057465
196.126892
312.385406
148.047623
453.0
479.140503
284.117523
215.138885
425.05957
220.035477
441.79187
333.165283
468.339752
433.194427
105.672859
411.32373
89.232483
401.113983
156.868271
161.849365
144.545456
168.340683
206.0
260.963379
209.171463
108.255608
138.130005
154.231445
405.954071
280.184662
111.514587
146.960907
335.223785
416.454559
298.37915
485.090912
275.666656
114.982765
165.133713
365.620667
279.591583
219.67038
409.155182
99.043083
434.347412
176.069794
204.758682
416.22522
418.271515
85.763451
465.821381
481.96521
453.412231
473.246216
484.202148
365.78067
484.31955
158.105026
403.688354
302.545471
428.920624
389.769196
273.588104
84.640778
383.972382
498.138428
352.322632
307.0
220.93634
111.961304
213.620636
465.181824
128.952988
181.98732
486.238739
443.732819
450.90097
253.168564
180.497635
432.98584
80.103867
301.140228
270.9953
302.751495
158.332947
93.070137
249.535263
210.181824
115.626923
345.332367
253.505859
151.178711
100.183319
395.497833
351.003845
349.516357
437.186554
188.435211
315.636383
241.181824
128.68956
268.988739
414.981506
299.039185
359.198212
173.130966
173.053406
306.510254
95.073425
311.363647
244.512222
294.938751
312.250488
361.505127
357.090912
461.25
185.163986
143.0
172.052597
421.972961
382.82489
120.062988
206.885849
231.169922
94.448082
193.08876
491.421143
331.998505
251.171799
161.090912
322.272736
306.314728
219.875748
477.339935
162.058777
212.154648
301.113953
189.164856
419.456268
171.0793
292.677551
321.871399
151.353806
481.586456
401.333344
88.818184
201.557022
143.59874
115.054222
273.334351
469.916687
106.800529
155.820496
111.161697
348.108978
221.792236
156.014847
483.964783
135.911545
308.434479
169.764694
136.033447
455.890533
135.035126
261.099182
294.108215
421.71225
344.678406
182.945938
311.141022
207.040131
426.526672
355.454559
406.813263
402.381104
319.146027
485.910309
199.483734
195.747849
223.0
134.795914
332.727264
172.111038
460.343689
155.40773
149.835007
266.169006
285.995117
246.25
283.378479
295.954803
255.189972
102.238289
456.0
179.036743
448.842834
392.50766
342.179901
260.142883
228.076691
135.029694
429.878906
255.909103
305.727264
255.306549
227.247925
152.570511
115.318192
97.84687
312.455109
277.21521
292.397827
257.393982
425.089874
340.215546
460.296814
456.137665
220.585022
303.227936
330.952087
437.309845
489.162659
369.466919
480.571655
391.080261
208.764511
200.75
181.802185
201.899963
267.12558
498.45282
163.140259
181.644089
439.363647
268.243683
137.721954
250.091492
363.19165
161.169189
273.065308
318.727844
129.853821
387.454895
247.356247
247.211411
171.036835
172.230637
251.832016
112.120461
337.259308
100.062332
169.177872
108.797043
142.62178
312.131866
311.818176
322.177002
436.80304
174.349197
237.261536
350.426514
290.916656
310.11084
205.233963
346.05658
364.241302
462.636383
494.083771
204.222672
238.027313
303.451508
163.351547
279.998749
388.206635
238.757141
463.713165
492.220703
378.061707
337.166656
203.978073
144.178284
299.0
147.358658
252.185455
303.583862
220.884933
132.812286
193.590546
337.699463
234.319702
394.272736
112.52034
186.490097
311.334534
380.211884
422.124908
196.116135
285.338501
203.529785
135.040451
367.482605
321.006744
110.133057
283.720306
158.087692
400.268738
132.494278
450.527527
94.818184
481.20993
412.576996
240.583328
167.498703
195.100586
117.757179
481.394531
205.583344
174.5
118.873993
486.441315
233.239075
240.107162
109.558189
118.560661
125.636009
104.585342
332.416687
312.214752
416.151825
196.954483
414.782104
247.835861
45.887424
175.260757
336.395142
395.818176
201.050308
78.240974
107.406776
391.319733
383.023651
191.398605
403.727264
136.210464
297.506409
436.236694
143.889343
242.466782
156.738342
139.916077
354.578461
87.784302
381.615234
351.181824
404.513336
323.741943
426.789764
256.087982
389.324066
478.8974
157.420593
194.881012
115.800278
292.336334
175.026413
152.209061
235.146088
122.159027
452.838806
117.400894
204.064148
87.043434
136.980164
312.226227
222.706253
375.521637
421.134247
249.777878
359.650452
336.874481
60.015491
396.290985
437.454193
216.809784
488.19342
409.343323
366.10849
405.218292
125.995163
458.958252
292.176117
166.512634
177.540115
112.948929
271.996765
289.609436
492.416687
53.807789
205.122543
402.545532
88.575493
259.120148
158.170547
155.063583
282.176392
278.850769
315.598175
349.157776
374.538574
247.260941
395.338745
187.732117
113.02224
75.110031
228.386703
396.624695
280.504272
395.39975
414.148041
220.131607
197.157867
184.103058
310.11087
311.733673
292.917175
284.35907
185.455032
356.35788
126.741211
443.498596
456.815186
338.401886
366.623535
444.326569
107.661674
246.391815
464.678314
486.977783
166.192154
97.121849
325.0
441.164856
102.220245
327.363647
359.33783
169.121277
301.629486
129.779251
51.599533
333.427094
328.327209
388.465881
139.730743
167.12207
146.345505
313.264618
109.023117
311.613068
333.0
98.930695
305.188812
280.374664
329.237213
456.272736
376.896515
75.653847
485.550171
229.1474
232.0
134.645111
328.583252
388.153503
207.641693
268.004883
322.239166
352.090088
411.166687
302.500275
463.351593
273.600952
367.274445
109.1604
190.794006
224.140594
289.272736
103.849075
138.41539
217.196991
488.324585
136.103088
439.182495
371.307434
132.0448
114.098572
455.166504
472.851501
338.173462
292.045746
358.585724
435.277557
390.203308
477.704071
217.478378
97.26873
184.137466
360.480499
85.727272
144.790787
462.194122
183.112335
227.03067
301.0354
155.020859
68.058105
187.431595
107.085083
433.722168
268.440704
252.849075
367.357269
328.178162
336.327148
492.239441
483.90979
236.001938
341.174469
492.079498
289.819702
304.765808
264.612457
241.125443
168.075714
106.073212
59.703259
323.648621
113.562439
295.633484
164.04184
261.359283
396.909088
156.031509
120.561104
175.701187
183.166687
203.384354
262.989319
192.20224
104.803131
350.517151
352.583344
199.096039
347.379089
64.072647
325.566803
367.350708
213.663879
354.270569
300.296417
356.171021
169.739365
382.314117
433.766174
119.099007
359.650146
254.583344
295.399261
277.772339
103.734573
178.04216
415.723785
382.370239
296.356354
292.289703
355.440308
283.017914
187.928299
256.070282
259.335571
496.333344
273.088898
317.166779
93.028107
262.067993
360.056641
205.643158
489.166687
237.090912
120.523933
121.575142
307.008484
79.382011
426.306488
416.909088
135.98288
331.18338
310.631653
225.926056
195.528473
148.833344
220.087753
159.28743
371.536011
171.342499
284.643311
113.06279
100.296265
284.363647
402.769897
207.124741
198.023758
269.517853
169.481171
373.448792
393.371246
281.888275
316.132965
493.454559
396.272736
117.609161
303.301361
385.636383
178.821442
101.340164
491.325897
128.079254
188.101166
288.02948
268.090912
213.090912
267.987946
427.70401
136.901016
176.1436
105.063332
236.891357
233.997223
345.363647
440.088837
54.466961
237.970642
264.07193
216.978455
344.041016
323.575836
63.231476
461.546478
359.398529
434.3172
243.232193
309.368286
258.684448
163.475571
140.651855
433.855804
170.798737
244.118088
376.378143
466.884827
247.813446
179.658112
330.7565
430.124756
390.851837
180.163391
273.086792
288.159088
223.041779
471.201721
300.021545
181.893326
301.775146
280.16925
412.911438
115.140427
151.577087
107.504326
366.363647
200.080978
313.407227
216.644653
153.986755
400.403839
133.088943
412.180725
391.64856
263.139557
301.809509
312.636353
424.569519
166.847351
121.0
451.39093
182.973007
363.932495
334.888245
170.155014
215.235687
271.984772
427.094818
112.633308
392.75
399.634277
339.047546
241.366135
396.355865
264.027771
175.115677
161.100418
292.416351
183.179657
415.181824
184.833344
140.243393
211.629303
225.135925
235.087524
219.898987
239.380783
194.096558
220.72728
440.370483
485.272736
326.925842
172.081284
227.009583
291.909088
103.636368
278.909088
384.580231
282.966888
291.534485
317.041138
242.761444
483.408447
367.861023
348.717743
223.804276
258.453308
188.984726
422.879333
192.416672
404.770203
172.653717
157.525818
233.918564
112.79586
256.130493
145.0
271.369812
369.677673
95.454544
473.267822
114.443054
264.833344
246.33313
441.559509
164.366577
132.226593
282.383484
455.596344
306.287231
172.516846
460.53949
359.170349
107.818108
385.631226
310.194855
301.358276
262.730011
381.827087
406.247498
463.051544
416.517395
139.205017
105.032814
433.571747
420.382507
238.995789
493.382111
492.712677
108.377907
143.797195
383.414368
361.169312
153.966782
124.545761
337.062225
110.96022
121.515991
401.20993
147.214447
176.06102
318.590546
263.286469
175.635056
287.862396
181.833344
307.322662
261.244476
263.998077
215.1138
165.628418
405.316833
262.123749
477.118652
189.158463
253.833466
444.102661
214.119171
251.169983
162.40976
157.514313
131.739517
498.44577
91.90847
143.564835
223.548416
160.2229
452.027679
291.203247
319.760345
322.684296
358.260376
341.416962
64.87722
214.08783
157.370102
239.783371
169.087906
121.031921
418.108795
241.778717
190.051346
296.320709
433.0
120.81324
237.715179
477.333801
282.594818
192.347748
448.800018
262.555481
267.25
173.262131
299.242767
311.166656
97.364113
120.445038
175.045242
230.758835
420.172638
107.590958
232.651871
305.229279
380.49762
480.886993
226.648102
396.265076
387.205536
492.26416
229.230148
128.491959
414.592804
327.432556
200.155884
128.147034
86.144249
369.947906
452.075409
446.916687
215.405075
116.662743
106.864731
236.901627
196.106552
120.553391
274.466583
189.167099
298.095032
425.527222
292.196716
367.140747
208.095413
184.386414
271.218872
245.521744
243.310211
132.543518
146.443634
468.399597
284.876862
160.767807
118.510727
379.79837
415.266052
260.999298
164.009369
180.150726
85.945641
229.575623
111.802361
467.487549
451.695862
243.293457
442.712524
439.533752
60.222649
203.106842
416.2435
407.201477
338.993378
429.689301
278.6409
123.680206
479.830902
282.071991
161.08374
294.568115
268.087158
83.049255
139.828918
76.425903
142.070816
232.455978
198.799911
314.529663
129.472214
267.059875
105.426918
454.75
206.038269
449.773407
277.049194
232.109238
251.334198
188.054596
80.216652
212.12674
128.024094
419.122498
446.454559
131.448303
112.65271
100.073959
261.150269
332.158447
165.913177
400.485474
71.049706
357.851746
391.95047
179.182785
403.20639
68.405769
365.041595
402.342468
308.322815
456.676971
330.653687
466.548096
379.167603
254.147156
210.062286
225.810608
322.218079
93.467964
431.948456
183.382156
297.981537
100.062347
166.365112
451.054047
98.055176
138.016068
420.561798
413.798309
302.195465
342.148529
90.595871
368.633484
150.090073
165.089462
219.220245
282.293945
129.102646
347.043579
255.130692
131.291214
298.818176
479.130463
451.066071
379.986633
106.696175
444.123657
157.114731
111.113731
188.657806
413.676422
109.130096
339.204468
452.372314
113.74334
138.72818
485.141022
367.136383
458.232849
223.208252
134.109314
358.205902
85.034729
359.520294
354.81723
209.851486
390.465881
373.086792
77.093521
170.410431
240.581009
382.402985
230.331635
198.148666
405.26825
222.181824
174.758041
333.373016
307.739563
444.0
71.493774
320.065735
191.425797
152.078278
496.342133
364.990601
415.272736
446.126312
219.765274
216.900742
217.360123
72.234253
183.030746
231.033997
440.818542
299.155701
205.558121
158.321838
128.758942
483.242432
186.135864
195.119705
281.673004
487.378082
222.292725
253.196228
341.730743
259.119171
198.668182
218.505798
324.253021
169.282089
136.666214
79.818184
269.89679
334.080414
155.04361
207.061951
432.384796
327.181824
100.774399
319.246674
152.018295
455.932434
384.49704
401.75
252.471542
394.0
137.436539
440.727264
218.755493
346.136902
417.637024
350.010498
365.575439
288.0
333.134888
60.778854
193.971588
70.073692
496.334106
418.276825
308.012482
329.303253
157.08078
225.653259
467.876068
83.081245
214.157944
455.519836
379.480347
418.129974
281.166656
128.361359
140.969528
413.896515
339.211395
100.013489
473.284302
211.052307
473.600586
118.586647
131.107986
299.333344
430.155212
291.373169
233.7099
138.060135
165.165817
132.995865
292.29953
135.295334
273.833344
215.181122
241.077927
218.028122
302.263733
313.449066
246.419373
355.25293
161.090912
489.729584
137.0
228.094543
86.361778
154.833328
156.31749
392.400787
356.153503
132.0672
445.545471
258.283569
169.552979
71.012199
238.349609
368.482727
173.575256
464.64505
433.938965
69.144325
280.757477
112.569077
116.47419
85.399506
206.025558
188.482178
227.064621
143.982147
147.026413
180.411041
255.029861
169.583344
127.288071
178.087326
260.23999
141.261398
259.949005
260.919891
280.350555
250.249832
406.25647
475.690704
381.909088
453.916687
111.116951
100.113297
67.053596
148.951004
149.927002
95.771797
286.771118
159.853912
327.995361
402.769257
105.871635
263.482635
200.090912
229.259766
244.797256
371.1474
418.186096
460.399994
336.914398
490.726044
365.893188
449.891479
59.12141
407.818176
183.346176
338.19519
447.545471
383.234802
125.881203
144.638321
461.167114
345.204041
478.938477
193.827133
191.365005
262.80127
103.921547
148.064255
482.181824
335.591919
136.062637
329.083344
220.472824
427.175201
120.065598
114.68911
297.794312
454.415619
236.779312
260.947754
197.372528
141.066299
202.758789
357.384308
164.628342
144.714462
149.827637
216.420319
141.069153
449.628906
358.420288
455.926636
129.121216
418.75
103.405548
147.844177
118.086906
223.181824
414.286896
316.146729
160.486023
168.97612
441.441467
186.094406
130.742737
212.387833
389.818176
276.305786
209.012207
257.022125
249.400574
493.191101
441.305389
329.727264
153.214966
177.161423
145.556793
188.073914
269.835327
182.419449
252.589401
250.572937
209.063202
277.150024
201.797989
382.386749
289.634827
293.613159
272.604645
307.847748
496.967834
107.283592
429.987213
263.107239
403.815308
462.035889
148.175797
209.938629
129.385269
117.08799
108.111053
289.930481
338.682831
329.076935
242.536682
201.679794
304.091827
234.377014
398.215729
409.879333
460.616364
91.533752
73.036629
139.026688
395.569
336.937744
251.900101
409.096283
83.067688
328.356934
233.752029
247.227768
106.655807
331.305786
498.320984
361.06543
301.645599
113.407661
50.814659
274.657898
339.491394
440.747955
398.62323
464.220215
229.299911
269.726196
322.890747
245.127121
329.81311
70.48764
62.425423
199.874252
346.874908
339.892883
405.430237
159.157486
195.509949
210.250549
256.778656
351.276855
299.066071
270.024597
285.155304
195.087585
110.195465
363.556702
435.416687
226.111984
193.79808
117.694382
459.275055
491.711029
481.322876
254.676941
420.708771
290.108887
499.056122
97.059433
266.821289
344.715179
457.875793
422.87619
139.257935
356.076782
188.323196
441.249847
193.570175
169.594925
298.186188
362.980072
298.821106
396.416687
367.203705
179.936966
464.242859
497.322632
59.409084
478.502197
349.451477
230.5327
131.083054
104.51281
359.371582
200.671844
496.586761
293.455963
492.585785
323.24176
183.070862
153.125977
351.601593
95.781799
293.717865
427.550598
243.703659
102.30085
362.203583
325.194061
121.58448
312.630127
318.713501
499.964935
100.788574
348.801636
476.818176
265.829681
397.169647
496.25
271.325714
146.974411
371.033295
313.743225
325.744843
354.134155
138.236984
168.209503
71.77655
298.361877
374.045227
142.157623
441.85083
286.647583
482.394806
196.43602
196.401733
182.0
249.307251
137.573853
272.889771
91.554138
470.105896
362.017639
136.596893
409.166687
208.102966
344.545471
204.848099
257.072723
352.164124
345.962189
331.244629
124.848892
465.078796
104.406487
273.618378
210.479828
446.902222
135.035385
367.441803
69.034393
204.079941
465.39444
431.524597
473.022522
116.80262
103.075554
153.955124
88.476822
213.646133
215.136093
117.213509
459.986694
147.596909
179.307266
254.082977
163.154663
333.166656
259.142578
336.134552
334.090912
358.634064
496.528656
292.952545
119.292175
191.784134
161.060394
319.395447
423.020538
159.015167
79.916412
253.299698
354.647064
412.909088
256.224701
129.678162
457.897522
479.166321
233.067978
332.003021
119.691635
265.123047
213.987076
430.642578
495.291412
320.15799
294.354645
379.174683
196.792191
112.927361
375.166901
415.246521
222.896042
399.687164
307.79892
153.066147
308.780823
486.564941
428.615112
377.334808
113.817207
319.870483
296.290375
499.673615
290.065369
462.13974
176.968063
181.592941
482.331451
330.604126
492.263794
188.846909
135.179504
290.026031
329.027069
410.272736
171.840179
45.104248
401.180267
108.870934
195.272736
302.171936
407.666687
86.23407
278.965271
192.37825
211.829391
113.821861
217.090912
293.181824
340.368347
384.310181
184.944046
428.184052
449.066711
134.113022
325.684967
110.792854
142.9841
201.026871
250.608826
275.575867
253.621811
296.317078
298.476471
213.298706
291.322968
136.795944
211.143723
351.07373
359.982819
394.896576
400.666687
283.019531
497.368744
228.008316
137.13324
466.375092
452.838501
495.088654
190.949112
230.002304
432.312927
498.333344
371.575562
407.691925
232.141571
157.153976
229.188385
306.727264
347.994568
286.901703
422.64801
234.661575
389.071136
241.583145
247.225021
299.818176
304.981934
452.629883
324.101379
276.739685
439.14624
495.651306
451.892059
257.415833
229.135544
235.37912
389.272736
303.380493
232.536514
186.085449
351.035889
302.38031
259.055115
302.960815
410.296967
163.520828
162.586411
94.277962
111.901787
421.125458
296.727264
195.095749
325.246002
370.927155
312.730499
303.872467
497.372467
183.956421
436.585693
388.011322
239.68515
366.281555
224.25
363.86496
75.956108
366.284119
317.393616
339.272736
444.278992
307.094543
173.675888
258.491028
323.110687
178.644073
417.168274
355.246399
354.215118
211.069427
328.150909
352.278625
200.352051
483.735535
344.240051
133.078812
217.610886
474.621216
290.900757
491.25
148.453476
246.131516
499.727295
393.34079
422.062439
332.764679
367.121033
255.14386
462.643951
437.928406
245.78157
167.344955
119.726509
236.416672
221.109192
209.679611
319.97406
127.848068
394.996063
158.641159
423.572235
466.304535
110.706955
264.892517
374.636383
151.803345
107.14756
119.251976
370.363647
89.05809
231.962799
178.987564
137.916672
421.454559
135.115417
354.620605
160.060699
248.802963
222.219498
110.02243
207.554123
213.5
239.916672
395.498199
247.008682
141.085693
169.437485
94.324219
451.460724
153.396072
198.062408
412.272736
109.104355
138.164154
495.89798
451.365112
231.083344
254.843399
191.134521
499.727295
99.922661
495.339508
118.737541
203.777267
101.211121
488.119324
253.112061
388.159973
91.019836
405.352386
148.928497
359.338287
482.333344
264.083344
408.272736
315.666687
319.459534
472.342926
286.818176
478.526215
245.637314
372.0
423.340454
238.36673
298.545471
175.510406
144.14566
151.016968
330.876556
209.125687
244.258072
172.91478
169.901871
104.774216
427.298523
482.388763
120.180023
240.035233
211.016586
341.582397
445.117615
460.166687
271.363647
459.5
320.175323
253.166672
462.352295
183.066086
331.010162
215.33223
123.728813
230.437881
255.142731
96.785332
411.272736
220.185135
401.918762
459.454559
142.526871
368.20343
275.011932
441.219788
222.200546
244.75
331.956268
126.559204
246.159317
438.369629
352.33667
217.754913
409.064972
293.491333
499.411041
212.896896
333.725464
391.16922
364.189911
279.138336
445.017395
383.209076
449.916016
456.883545
497.246765
232.090912
424.162659
329.241516
278.286865
121.202698
401.491028
212.059601
107.584167
248.594437
188.26796
160.797638
266.802734
463.460571
100.077019
251.068283
269.469086
418.388275
416.477753
211.505539
116.271202
463.66922
411.818115
385.534698
201.127808
81.068687
165.142715
161.642456
254.792587
163.02034
167.358246
443.162964
101.491417
457.363647
467.855682
306.093964
482.333344
276.142639
105.135948
169.788269
171.320038
193.545456
220.545456
287.159576
346.492188
77.03759
146.094681
148.847687
134.583328
147.428299
306.374542
414.807922
485.804138
478.545471
126.006157
467.818176
488.0
118.6614
183.100647
440.452728
123.960426
118.034813
188.712845
475.64209
453.47345
364.363892
225.123108
316.721039
454.582214
346.416016
286.575165
257.771851
457.255219
449.134186
142.828384
299.666656
392.575745
182.053238
334.434235
198.133591
317.990601
445.185303
306.61734
238.220032
318.045013
465.167236
442.192749
413.25
459.787018
298.545441
118.36364
479.495911
254.056
28.69586
268.181824
161.939178
102.894791
420.949219
186.061813
429.679779
385.24054
218.923126
360.917938
160.890381
117.757271
319.233704
372.931
152.132629
482.344513
410.251099
464.275513
332.31131
359.188477
482.354004
234.365112
131.169708
273.503265
184.579712
221.21492
270.215118
156.144073
344.190002
84.8218
120.986984
278.136353
271.184631
263.75647
275.684601
368.44519
325.454559
390.310455
215.532669
222.241943
387.613159
241.119553
351.110596
194.614609
256.389832
356.845581
203.062851
262.363647
139.067047
79.837456
426.352997
284.269348
458.138275
107.275337
459.331299
95.085625
224.889893
315.255585
214.164032
370.272247
423.295898
203.709839
497.991364
353.687836
99.04776
361.674469
120.692848
194.791107
467.555634
498.23877
325.086578
305.1315
145.068573
162.269073
255.77594
448.565308
124.016258
166.897247
284.725891
131.100174
357.50647
105.567642
196.42746
468.288757
310.224915
51.781307
191.587387
442.527588
302.325104
200.418686
491.85083
240.667114
225.903168
349.968689
204.37912
360.167114
477.498138
193.451141
178.549744
402.181824
431.181824
53.811546
395.519897
418.864746
329.052979
458.909088
110.057686
292.955017
109.09903
261.181824
215.062439
190.34137
78.724846
235.113861
409.140686
129.704865
295.448608
121.821297
445.441925
479.711273
138.131882
226.161789
86.294754
226.708313
427.615723
97.151306
140.771408
160.759598
407.090912
479.125763
104.749153
295.059113
482.418304
192.021835
476.354126
242.25
449.909088
82.0
148.181641
462.687134
132.0
401.636383
109.293976
300.912018
196.090912
393.187378
139.078796
145.75975
102.421822
369.407593
247.98587
271.953125
465.621277
277.844666
324.946899
297.089172
289.25
279.416656
390.363647
368.833344
103.963982
161.798279
148.351105
117.303932
113.232277
285.483704
260.134796
211.031067
293.850555
307.545441
102.165886
144.025467
143.474701
322.007538
416.144623
69.171867
161.535309
117.288551
198.714081
434.090912
284.049896
380.727264
452.98175
125.058952
184.844727
202.630096
300.530029
384.356903
213.367462
218.374664
223.991028
446.968903
226.952209
122.071884
323.591919
234.006073
158.072571
343.274445
145.545456
128.66777
361.934937
447.083344
483.333344
212.442444
414.657654
200.69455
436.526245
453.303925
175.062225
153.093796
284.163574
216.929382
453.832092
257.445221
178.942627
253.52681
243.409409
167.886459
251.105072
384.3078
404.186737
102.025841
461.181824
149.13295
390.313507
147.783981
172.616913
360.540588
119.932327
149.016052
360.059875
195.44046
321.108582
134.822311
333.069244
196.558563
311.0
193.160583
136.181824
381.105286
197.89827
105.51445
156.299896
97.065102
253.076004
318.003723
342.871765
411.463135
197.367264
149.572281
298.446655
276.257874
439.369659
297.128571
161.082794
269.487518
64.470001
176.029678
369.090912
428.299713
258.048035
497.944061
189.26181
198.004471
242.101746
181.922974
475.753754
377.778748
204.136902
253.139542
222.66684
131.083359
142.417908
386.953217
293.001251
281.080719
157.448944
359.439301
299.889038
141.092636
150.666519
447.587799
271.00354
183.399475
192.823135
156.097214
279.136932
466.584595
128.110489
490.295868
51.921043
289.081573
85.36364
413.771942
350.184479
400.347382
457.35611
314.527832
256.17215
171.017197
95.057739
121.558586
273.090912
247.187256
302.836761
147.860428
80.633743
241.649765
274.048737
224.066772
300.427032
318.727264
146.065674
241.663834
228.956314
415.281311
168.777191
251.792908
461.258698
154.069962
308.194183
420.330322
460.498566
434.727295
86.264137
341.588684
345.363647
196.066757
181.727798
248.0
133.100983
175.577988
273.118896
157.064713
307.636353
405.34845
359.418762
357.671783
104.622185
254.106018
206.967178
331.962067
217.652405
356.206238
97.416069
324.965454
65.273384
206.803955
462.667206
80.475479
297.83963
479.429077
433.712769
294.489136
410.855469
126.729248
194.048767
288.477051
227.52684
121.909126
348.607391
497.371735
296.41095
188.66124
373.092896
222.007248
256.264221
140.559067
391.677826
442.181824
120.090569
266.669403
385.186829
281.258331
146.921661
410.667023
226.202057
422.901459
70.622391
159.636368
407.182098
482.739655
406.638397
329.056152
400.996216
204.041046
142.995178
179.506378
482.874786
241.482452
154.408707
69.09745
235.386627
112.465279
381.57547
461.973419
128.986115
309.872345
451.178162
487.333344
237.166306
457.684357
88.917503
236.728806
352.671448
248.788025
150.295731
86.628021
110.107811
167.818192
145.102112
163.424896
353.272736
258.286957
93.957275
351.97702
299.909088
285.39679
368.454559
61.955296
159.32489
189.0
185.860046
95.176804
199.036011
159.105515
410.445709
372.869415
196.655533
184.395477
220.206039
250.1427
220.928299
165.889954
479.454559
214.212021
176.452637
199.360794
425.354462
324.466125
148.4785
469.374298
296.810181
468.439758
208.735733
85.625305
118.873764
216.760834
148.879303
78.105667
281.409821
51.46706
319.068359
141.537231
252.49379
338.48941
143.925415
167.490356
67.865738
275.547668
240.885162
364.718964
68.45517
241.998978
114.114349
210.734665
268.979889
94.235123
126.249832
120.082138
170.026566
220.584152
285.240204
267.257721
358.183594
183.913422
465.764008
400.865875
282.166656
130.967346
183.431046
352.259003
128.229111
166.054871
134.828461
459.0
216.856628
296.950439
196.423294
407.230713
277.892578
164.79245
346.134827
254.382248
272.389496
255.121872
397.783936
328.263
256.135376
295.15094
172.453064
418.754517
279.086823
213.097382
283.091003
152.415482
64.541695
273.26889
431.625336
399.212189
288.858185
314.092346
323.652863
375.230255
441.895081
127.540565
394.247589
379.409698
344.886078
210.181824
175.043472
413.22052
459.351044
410.932404
177.131882
256.114227
458.454559
318.419983
323.076782
457.137054
168.00415
208.180756
445.426758
218.963028
302.38028
269.475372
393.108734
185.695663
201.088501
346.25
435.17038
405.636383
219.711121
120.182068
394.357086
464.816833
419.81778
476.25
488.545471
393.271271
497.103851
396.248047
410.64389
221.843567
104.933502
383.230042
171.570175
447.165039
345.409546
301.105225
476.142517
143.236542
412.795959
327.19458
333.20108
499.657166
128.626083
323.897522
371.196838
358.223389
169.205475
232.149857
126.276482
360.251892
416.723083
299.529022
398.3414
415.169769
433.25
271.148132
469.402771
141.030624
184.847137
243.268982
143.225433
438.230804
125.865036
190.395462
427.740143
308.488007
178.817535
214.917404
100.301308
153.084854
179.171234
111.162292
463.181824
270.215088
340.533997
176.143127
479.523376
461.058594
351.181824
471.333344
250.0
337.181824
182.790436
475.268738
138.089386
172.882568
430.25
341.283569
69.037132
187.134155
109.740112
144.673004
376.147125
136.528839
481.281586
271.611694
178.125977
471.481964
205.140305
469.316681
128.106003
160.050461
470.181824
462.5867
398.257904
183.072021
330.578186
221.161545
364.827454
204.180008
377.866638
86.453201
417.451599
168.77652
264.091003
432.25
66.232216
55.253098
325.985596
363.0
275.121094
98.238937
288.058014
321.714783
107.620949
116.500732
188.166672
130.756531
197.093872
273.667847
490.090912
174.334702
108.30056
497.221069
494.090912
362.764404
363.305542
147.657684
217.052994
257.272003
268.914886
253.823883
443.315826
106.976685
192.224335
326.045532
165.752533
208.694489
110.767113
90.105026
195.053787
337.454559
347.818176
125.434128
346.965698
113.270943
364.567261
100.327812
184.030106
223.063675
469.122009
141.272736
170.781281
483.378082
89.949188
291.707642
420.487732
81.908295
489.289032
403.312531
128.830399
97.100319
488.345215
493.875336
199.625717
100.04966
400.583282
356.444153
252.909088
392.466919
200.076477
441.0
178.694366
493.111115
393.409821
195.0
140.098038
196.033127
276.042358
144.827148
180.213989
327.3974
478.496338
358.839844
313.852142
380.205872
250.210373
189.016632
153.366196
443.818176
373.844269
139.037994
314.749634
179.276474
432.228088
111.187157
256.074829
104.033165
195.098114
102.380005
498.181824
64.380913
182.055038
410.107117
124.968002
447.879181
195.719406
270.502502
79.56176
220.029831
410.401825
55.879997
267.093109
197.554901
241.221207
281.153809
299.840912
98.167503
440.830322
393.545471
201.694107
280.599579
398.739441
365.315918
436.760193
417.917023
229.147797
138.386536
221.174286
488.418762
453.802826
499.125702
267.176056
326.609283
175.706589
72.046364
465.23468
176.583466
197.938171
165.526108
245.573532
90.396393
342.208618
229.160614
265.863403
343.181824
213.162308
269.62384
341.853821
321.670898
369.099701
225.205704
236.955429
140.936142
241.196106
496.25
107.437637
478.083344
114.116043
186.53511
121.927582
443.966095
360.406311
425.753052
474.727295
112.562569
113.91996
179.454544
164.258698
386.827576
122.236214
479.272736
139.195816
136.931122
113.108124
115.039116
348.532623
409.314636
260.164948
116.858391
108.081375
373.214203
241.165268
479.605621
267.232422
308.801605
89.792427
155.051773
357.575104
410.282104
391.231812
301.404938
173.12294
226.168243
408.123413
373.583344
207.60849
176.595612
196.003525
353.060394
162.944305
351.655884
188.970398
257.325714
122.540955
82.875359
287.813782
392.803528
172.918427
296.192139
217.583328
165.850143
188.513489
312.162781
269.162537
319.125305
447.363647
132.0
229.043091
113.465248
223.833344
419.856171
443.327576
211.090912
426.620911
296.154327
100.648254
195.471298
180.214081
326.971191
143.131866
269.091278
158.049896
242.931961
244.894501
456.401367
110.301949
357.645538
397.704926
311.272736
310.68457
484.596863
307.030792
475.162262
245.699234
163.510727
129.170868
278.811829
123.117752
202.909088
367.557373
297.072845
165.460617
103.055
140.043488
451.024445
192.232452
115.055641
197.061249
377.347351
220.350677
476.709717
397.293152
292.036011
375.899872
464.181824
453.295135
309.361786
121.24955
259.952362
94.617821
211.07724
274.818176
336.519867
195.908356
324.916656
370.626129
124.512611
464.614899
87.545456
205.913757
465.748108
419.309296
69.906921
168.770935
396.084229
261.874512
176.836548
208.718964
269.36673
277.163055
182.053299
274.991882
313.460083
212.065491
337.485291
216.031677
277.792877
139.811432
249.65979
288.178711
333.376282
272.20282
127.545364
372.163086
419.181824
220.114639
156.176315
452.181824
404.251312
117.834915
117.87513
466.011963
41.226761
399.252777
387.567871
112.067787
168.070251
126.298813
440.413391
199.153641
465.126129
169.074081
180.516144
382.272766
163.60817
51.874134
104.542076
298.020447
125.134827
206.06662
118.333336
169.651031
242.349442
422.294525
330.833344
241.377548
398.916687
122.896049
239.374329
486.211029
103.529472
171.823669
372.148499
160.498077
258.206146
90.75
190.914932
249.143387
176.929993
233.902176
495.333344
446.146423
290.832275
317.150024
366.157593
345.36731
381.818176
70.992546
385.365936
363.219666
418.667694
497.166656
392.636383
258.722565
435.398956
320.104095
395.034882
354.720276
406.332214
144.908554
252.958893
346.103302
344.098846
176.996399
398.711517
240.164474
382.916687
291.630219
447.443207
63.85741
255.049103
115.752876
178.986298
106.575378
441.292908
254.121338
214.376556
56.960281
309.75
130.72319
381.093567
426.026367
367.392151
337.233673
335.090912
439.508789
218.473907
108.237091
389.041016
181.705063
147.836838
303.176697
282.219513
390.583344
80.049843
420.271545
209.654099
341.230591
485.909088
244.276657
300.17453
171.720215
190.005554
376.240845
399.155029
61.196793
135.783798
398.844055
424.402649
291.892548
405.55304
120.080498
254.181824
192.060654
461.942596
416.454559
134.609421
166.267731
286.228546
162.980759
222.127213
175.701981
349.940063
384.535034
101.737556
299.68161
374.906036
360.84024
310.377441
134.25528
168.090195
268.002716
202.014145
157.178101
146.305344
94.564323
447.37204
234.79039
283.266205
245.917328
229.973022
469.717285
232.463928
446.479919
424.986816
142.120499
162.057663
420.622528
232.097748
339.833527
142.935364
183.943192
415.012024
498.834656
266.101624
230.087082
182.186081
122.388687
149.997162
326.194733
105.928093
238.612289
429.866821
138.57988
398.557739
431.854004
404.58078
469.299774
412.805847
349.631592
149.113464
415.667542
430.421539
188.312286
271.659393
205.665283
171.963013
315.272736
375.25
233.166672
113.184731
254.607361
187.591446
192.102402
98.050575
207.093445
339.256836
101.21505
122.767555
485.957611
436.75
475.683319
245.53923
178.209457
116.695854
389.069458
185.976334
150.766586
353.999969
280.388885
106.191895
101.036018
194.818192
422.675049
337.227936
389.036438
171.105865
355.0
198.1091
333.21167
282.425568
259.034332
218.074707
117.073357
483.083344
192.316528
180.015732
168.634293
377.32016
315.352783
159.07756
93.13961
181.130829
353.365082
352.899078
292.352814
214.916611
146.096313
447.679199
305.220398
144.378174
416.924255
429.677002
171.596161
450.0
297.578888
79.077896
251.01915
441.272736
67.263374
255.067841
421.181824
88.428955
104.561508
241.443817
195.272736
321.618256
245.476379
360.272736
229.569946
210.13179
292.302338
398.148407
416.950073
189.082642
319.788208
101.947044
489.61557
78.854179
138.244339
106.355896
346.498047
468.69989
406.546722
119.368332
256.632233
226.494308
247.721985
211.847549
217.153152
306.256805
102.184555
397.066071
333.84259
282.686554
438.11969
418.569489
450.546204
142.588242
451.503204
455.166687
264.125183
354.815918
460.742188
359.819336
120.906296
478.319458
230.088699
438.316315
144.272736
486.616852
488.26358
55.926785
319.215942
392.186066
191.06456
177.372192
204.17218
103.484688
190.167755
439.868927
137.059494
491.529449
208.416672
412.83371
278.156891
110.132996
229.814819
59.158604
136.545456
360.313202
411.076019
114.806587
147.012726
284.818176
449.202393
414.984955
189.14801
70.174034
291.795013
286.187042
262.507141
379.872742
301.295227
125.86879
194.09938
339.454559
361.698181
174.056213
361.843018
342.475739
474.240051
302.995697
129.242371
198.392593
395.245392
382.162506
367.166687
467.500183
55.016708
367.427887
443.818176
144.052078
254.87645
327.669403
248.545532
281.989075
160.312317
211.322754
172.096161
390.290436
198.401718
265.340485
367.222717
348.818329
418.090912
361.118561
484.477661
349.429108
210.739944
312.120697
354.164246
342.291687
193.331924
149.014908
345.0
440.883026
460.786713
143.833328
119.749931
254.154297
323.818176
172.677811
353.095032
461.464447
124.222519
338.081055
109.183594
167.845856
152.361282
411.955841
373.151733
475.167999
253.100998
417.090912
166.740448
152.096512
185.825745
122.069801
361.848999
441.03186
159.632935
251.923615
235.913696
241.189575
130.112457
127.209427
306.747559
397.968964
488.718933
334.416656
422.577393
261.181824
437.532043
494.289001
257.249664
100.145782
226.462067
109.877258
235.85051
115.800003
232.034866
248.49585
311.3461
423.272736
373.838531
198.743011
233.717102
173.996933
190.726715
239.102875
372.267242
252.268097
83.229393
445.62619
184.035583
135.179611
141.922836
324.896698
175.65712
294.190369
324.886597
366.758728
279.498413
165.014481
224.365753
387.164917
188.838516
278.113007
466.195465
71.526558
244.977692
281.290863
240.95578
433.372131
377.358459
153.540161
235.537354
132.506042
138.173203
245.888336
167.616852
236.654861
144.10965
279.862915
450.677277
256.884521
247.166672
243.820404
327.108093
186.742188
361.777283
383.190552
185.874817
318.545441
440.75
386.118378
280.338257
258.841003
215.073944
346.231415
460.18457
210.500366
169.075974
486.478729
395.455353
437.267731
117.163849
110.331657
458.727295
423.195129
103.909088
471.878052
368.67337
345.162598
459.266296
366.535034
443.454559
187.281174
277.181824
107.046577
336.458313
202.382782
297.419159
395.545471
270.032379
249.002228
287.137115
160.333328
282.662201
498.200562
428.614288
178.886551
343.909088
262.01416
386.699707
220.65033
168.059052
366.218994
434.338043
176.095078
177.111908
124.0009
400.083344
223.319107
282.996643
392.737396
129.070099
227.334503
477.194519
264.181824
484.333344
110.698326
190.951004
213.660889
113.503548
214.286118
287.454559
349.610596
307.800598
124.471695
287.216248
344.272736
197.626831
144.909088
452.135132
168.366928
200.261078
215.121658
161.026199
400.238739
499.181824
469.909088
402.261444
116.218742
481.386414
490.13974
161.755005
361.824768
94.660309
236.674377
114.706207
291.181824
468.53476
178.155487
155.895523
280.163757
203.537933
380.773956
372.463623
319.202728
57.461044
82.191902
146.386459
343.713135
358.440643
232.300156
325.132172
308.998901
300.315247
455.055969
398.935913
374.359772
205.308136
148.072693
118.064926
280.70816
204.0
435.235229
225.774384
269.375977
315.545441
314.256866
204.225555
201.0
224.049255
352.672821
479.094635
117.697952
305.633057
485.471497
216.029236
403.725311
156.803589
80.166367
115.120186
276.108521
185.075485
368.250793
113.864372
247.518646
174.093399
221.077423
492.355804
141.976166
210.32785
118.059731
305.372559
426.181824
348.821869
186.039642
355.163879
238.03363
53.607002
237.49646
289.393402
297.751221
101.907738
173.024124
215.429535
193.031555
309.909088
472.088196
184.979996
447.702454
124.073677
172.396271
467.090912
436.083344
396.41571
223.645325
226.88176
183.552597
186.711349
364.090912
357.180328
380.215698
145.362732
344.148346
498.246674
125.326813
495.909088
167.124008
483.310242
247.140854
285.200378
335.727448
199.218948
160.119156
228.13855
200.42662
119.083336
172.895447
312.622986
230.562637
345.641113
293.130676
217.333328
393.156342
290.972809
110.236359
261.916656
307.385437
228.667496
254.187546
293.644043
247.354919
286.522278
404.053131
228.352478
137.647583
194.291977
183.354004
409.533264
127.814758
148.179199
169.483047
245.198257
202.707062
441.393524
454.357056
134.666824
52.360085
121.912285
413.542877
145.583679
229.063995
324.021973
188.489792
60.752197
410.537445
226.89949
239.102707
414.659668
198.226807
151.093765
205.640228
138.833344
432.166687
294.111664
429.909088
156.309967
330.168762
350.37326
131.987427
324.892395
155.169556
323.045898
453.842987
263.155396
328.49408
344.60495
361.206696
286.248688
172.871674
150.698471
145.016998
173.643051
166.283676
356.148163
124.100403
160.352173
311.200928
262.017853
72.081779
329.60379
435.581177
368.763916
188.936691
176.847443
229.634064
312.215149
116.298187
443.23999
156.179321
332.196259
445.578461
179.244965
343.504303
130.057724
134.296173
311.96225
292.511475
245.457123
104.888153
236.278503
235.416748
379.181824
322.361572
188.446686
203.623245
296.586884
192.101562
228.540405
127.064011
199.506622
97.165993
156.871902
436.910889
110.430557
320.014496
330.02063
295.436249
233.692505
203.493286
344.75
203.497147
365.944366
120.84726
286.272736
362.841797
335.16449
151.227386
437.05249
159.699173
307.222382
247.182816
126.779068
324.602356
187.993301
433.774963
113.967453
120.210533
390.545471
316.175171
391.915619
291.097229
381.454559
104.659103
102.066055
412.300964
74.40007
146.020004
107.998749
379.087402
304.381165
290.099854
268.238556
365.299194
116.815208
406.259003
141.866028
129.250183
165.369904
408.207764
469.667114
336.190308
257.957764
283.978149
150.940353
122.004158
114.250191
155.440063
367.660919
166.093597
482.426758
165.965164
363.859558
191.512527
169.188263
109.926498
453.365112
333.565704
185.724991
171.987549
432.557556
101.923195
169.125687
271.567596
400.499969
235.655533
103.901619
436.243469
370.457275
148.520721
119.916672
179.719467
357.909088
42.517788
100.754784
238.438385
335.083344
251.61705
440.434082
257.763794
328.302307
375.102875
215.194489
366.957825
139.261124
179.001328
296.393951
158.0
400.141418
291.414917
107.394341
423.158722
441.39267
287.272736
224.086807
209.285645
438.83374
429.169617
330.333344
297.614838
495.061707
259.103333
244.928696
100.431984
323.102753
410.454559
189.741943
114.655136
107.085625
426.216827
309.865112
246.70105
129.049271
193.442459
446.046753
102.094475
375.698853
355.177704
247.641312
358.416687
278.127563
244.065582
210.177582
186.682648
349.974609
499.190338
240.837616
123.098122
274.124481
301.661804
176.142639
383.723145
154.477859
302.882263
386.308807
485.118744
420.676605
193.026215
298.454559
171.917297
383.830994
245.424271
230.058853
175.348648
332.268341
231.883591
300.211151
308.153137
137.306595
176.030807
498.818176
328.394226
158.830856
387.272736
232.181824
476.136627
184.107407
337.477081
471.727264
457.280548
378.814728
161.053864
307.583435
340.74585
241.153595
378.777435
122.684212
155.231247
201.892975
175.901443
402.178375
181.009888
398.102203
132.115646
311.252136
429.333344
471.175598
348.128235
241.181824
254.202621
494.951721
353.261963
380.75058
257.871033
168.292999
490.268433
107.027695
457.256805
72.701149
354.190216
398.337433
330.648193
122.989792
207.138733
302.909088
348.58905
487.317657
121.053047
412.990143
95.113953
383.181824
401.800751
222.991913
130.630203
166.532867
381.509277
164.783463
488.209076
377.826324
287.20401
187.840759
350.626831
65.039124
497.454559
355.444702
207.631714
116.974312
364.833344
424.000702
288.667358
209.313751
235.48877
294.309296
482.688721
187.309372
427.623871
251.90123
253.642151
122.063148
30.481691
262.436859
216.378174
225.523483
286.980225
93.070656
494.955231
71.286255
107.441444
80.951736
347.875732
101.130989
109.516922
422.416687
152.103302
215.259872
81.349533
171.616241
370.25
171.579834
263.286987
114.797684
193.093277
487.9953
233.966782
169.0
279.358429
307.0
258.185272
254.939865
90.772049
471.322296
339.126465
74.096916
181.558334
282.438477
478.830231
184.922592
196.384888
193.783081
202.332886
315.136353
228.115631
159.852631
162.672012
341.031799
237.047974
252.315063
333.089905
172.58551
173.090912
155.105133
245.242081
367.185486
491.253021
100.949615
239.463043
274.268372
280.077515
498.543243
492.181824
452.118744
297.069366
305.005493
435.40033
135.880585
125.448761
112.108788
187.147461
168.703217
469.58374
72.656372
138.189285
178.046341
288.0
129.616852
453.653595
92.053169
142.432236
207.087616
200.101562
192.85968
186.099503
220.32489
56.566349
295.636353
139.041443
64.167007
387.358978
327.151245
431.431427
363.006348
309.963318
324.539734
267.625305
407.272736
436.272736
179.636368
70.140724
144.634354
204.128418
185.11319
355.365234
73.02961
209.172653
253.179153
284.203979
155.007309
422.223175
241.049164
201.484467
252.039886
313.126556
229.484619
246.716156
89.777
89.455925
227.177597
272.78949
174.916672
303.031952
201.662003
113.090393
445.818176
388.776337
264.883301
284.35907
253.491486
173.177246
226.616699
111.080055
306.046387
193.322479
151.663727
282.019287
88.818184
203.516251
238.333344
256.256226
430.310669
92.97683
254.528519
310.0
365.517853
150.713074
353.245148
469.252655
450.263336
153.72261
375.481293
427.118378
318.167786
322.528809
340.647339
290.855225
92.860382
270.593231
172.888214
350.399445
231.110779
386.202789
134.686707
103.220291
219.757217
103.937759
433.237518
443.181824
173.625824
214.879211
236.636154
219.852676
183.871582
112.115273
75.053185
354.967682
265.614807
200.039871
207.843307
157.930145
156.045486
150.435043
346.909088
345.304352
457.674744
393.181824
139.296326
461.447388
387.489258
175.298889
395.44455
383.272736
146.207687
490.272736
354.138672
331.565369
220.5
359.185059
430.874054
197.090912
298.0
464.262695
431.272186
217.036469
295.246124
297.871124
166.72728
218.802353
382.08075
173.961319
122.548279
104.786613
278.660858
258.250458
340.413788
178.71611
65.973228
171.192383
300.781555
370.297211
414.202118
205.034271
148.040771
216.443787
105.443771
349.174408
495.240662
221.095078
81.770798
123.118195
195.899261
126.410179
281.271759
175.916504
473.110321
406.272736
427.272858
164.906921
251.217346
261.123108
210.584152
211.08931
261.177338
368.399475
381.514618
357.451355
137.240631
469.44577
197.496643
340.151611
202.92543
220.22554
223.740067
159.144958
477.97934
107.962601
64.383385
275.606171
191.029541
109.064964
279.007111
418.380615
464.247437
263.168854
158.090912
50.003426
330.916595
369.427551
427.535095
214.031677
133.229431
328.628601
417.98465
101.765259
122.468872
468.856812
325.105164
468.674561
155.909088
89.038139
166.081696
234.150711
231.934341
115.051987
124.724464
339.188782
145.871124
489.856293
244.08989
252.850998
160.338501
196.048553
237.381119
369.40448
444.181824
403.166687
397.090607
120.503174
485.278839
145.092865
381.769135
211.602615
446.102386
211.105133
323.236176
434.276184
215.60704
205.880859
213.417877
406.154999
421.289337
452.470734
300.25
426.181824
127.553177
119.430733
122.925575
305.076141
417.255127
305.379944
304.187775
415.184906
195.04744
490.865509
437.770386
395.653412
317.0
170.680496
127.0
234.991486
269.953217
428.183929
244.090912
326.727264
114.055664
195.131866
466.557922
355.131836
407.553009
278.313477
101.072205
313.338501
194.58197
241.098267
175.783371
224.09523
444.410461
304.818634
437.090912
366.12561
203.139526
107.335884
144.22081
174.068405
345.750488
424.983185
255.089951
329.818176
286.022797
340.182098
302.225342
415.6716
159.987228
232.44249
292.006683
310.297943
377.454559
123.00766
157.709061
499.97345
258.181824
399.72171
448.973541
367.171051
492.867249
116.385559
158.983322
448.583466
107.112053
260.203125
215.648605
448.238647
290.67334
391.550293
201.219864
231.388245
125.182175
117.370247
274.795593
292.374176
332.711487
413.103119
342.181824
357.629242
70.505882
325.108582
487.043243
191.035263
415.974854
233.221756
119.27095
176.068161
131.034836
150.55159
237.166672
202.660812
443.991028
292.112549
410.282379
285.996643
441.392578
265.834167
242.24585
225.022537
436.610199
190.060211
450.466003
154.753769
276.028412
144.859085
143.537537
261.121948
457.181824
419.831024
280.454285
337.096313
223.961502
231.39772
185.157486
223.067993
131.969452
204.048019
452.362488
269.03775
303.37381
322.363647
235.52803
198.833344
239.454544
168.618439
104.282211
220.153915
376.181824
272.15564
268.375153
125.759872
239.681427
440.16748
461.274109
369.119385
106.059669
440.553375
286.061218
170.517273
491.114746
101.600204
225.132721
73.589516
215.172974
354.909088
270.672546
445.827148
463.603973
479.889374
201.007004
142.064056
271.000671
311.041138
492.149719
387.959106
302.763092
416.153259
131.440582
430.258698
330.58194
288.997437
196.786911
155.818176
266.151031
120.764038
110.138466
239.395111
339.31546
253.25
372.997284
220.631989
420.904602
478.114502
155.739578
135.282043
388.090546
239.938843
51.802509
221.818192
376.355988
260.197906
321.147766
139.785797
315.68515
150.191803
192.19281
164.905609
121.894066
426.18811
103.333519
306.68457
136.274628
205.117432
119.55349
459.416687
80.521225
99.653671
228.188293
348.269135
462.097351
491.460297
96.388237
184.69162
175.489075
425.014709
238.75676
169.260666
158.577774
322.208191
339.883575
116.659218
171.292313
452.993622
333.140228
438.551788
476.091309
274.232666
454.141235
346.0
133.002197
133.938171
384.681458
465.454559
347.363312
167.311096
424.04953
224.676773
381.27356
220.889664
288.62619
297.260376
87.062637
203.915619
326.225159
136.303314
196.166672
308.875183
373.395844
128.588745
151.113159
250.516663
109.848022
83.133995
133.446365
127.358322
75.425537
302.831879
424.76593
256.923645
484.677521
258.831482
51.954594
176.5
267.272308
428.582031
142.209305
259.363647
134.602539
382.545471
86.17408
136.957352
363.268127
304.727264
71.049744
298.100006
325.745453
220.187515
467.981964
372.706665
243.5
208.91127
488.858917
211.148926
407.154205
425.139801
146.642059
211.957214
237.444611
205.692734
357.12915
242.115814
352.420471
390.852783
480.400604
339.412933
89.572304
357.267273
209.482788
306.738525
416.301483
208.908981
115.095795
201.451477
177.045715
335.442596
483.447235
466.818207
109.122749
81.379875
466.888397
321.616974
304.420105
358.272736
326.131897
149.015793
308.151245
386.196594
189.399338
182.349945
158.09726
437.212158
226.134644
135.913116
223.603271
463.966492
308.858887
352.561768
478.272736
220.390305
207.073547
260.178619
204.691406
300.170654
82.827934
240.028076
100.65419
430.005676
350.308563
247.181824
106.922089
417.404114
112.077118
425.220123
414.909088
459.727295
116.97644
110.312103
202.106857
319.761414
205.80777
238.319977
220.371445
136.619324
162.551941
356.088623
371.624817
217.805054
367.909088
298.974701
297.790039
145.277039
354.083344
84.196846
349.363647
173.332489
260.997101
200.985214
104.998253
473.090118
168.135132
212.914978
151.512619
117.420731
204.149506
415.172363
134.974442
147.870972
227.136551
153.331024
416.272736
218.11319
169.181824
172.791962
51.388367
147.949326
94.960922
320.224518
115.636368
370.402863
109.618889
421.438751
332.335266
159.110123
215.039825
388.793182
391.261963
143.698898
143.038727
151.629074
98.079277
113.96328
274.886292
151.11644
443.683228
417.333344
459.090393
238.143661
406.731567
150.793427
111.423386
468.272736
315.829773
277.144409
197.108154
420.17511
223.110931
45.891605
315.390869
496.272736
479.624512
141.269836
328.232758
454.797729
363.919342
348.418762
405.337494
181.916672
359.609863
70.058334
128.336716
190.998215
466.583344
100.358994
139.92662
131.04921
145.00119
219.235352
457.807037
177.701569
349.110413
409.235291
260.818176
338.083344
471.0
361.389374
217.870834
213.414185
159.916672
195.39772
281.72757
222.893814
314.134338
150.878937
169.101639
308.589752
171.717178
353.268433
126.239655
232.48822
378.145294
377.355316
270.971069
219.913589
154.263229
174.0
170.365814
319.090912
333.819244
300.252136
171.629395
438.941589
223.011688
458.166687
123.361588
169.102676
459.730804
137.950058
372.839264
312.214569
363.0
76.938896
245.121109
171.644287
179.835724
184.720688
156.62944
449.454559
280.25
136.930756
330.272522
265.096008
408.532288
116.847313
122.520515
114.200119
347.115479
169.735947
491.841827
290.181824
129.664352
363.909088
44.050621
102.091911
187.626404
446.692017
499.041321
367.943146
457.204224
122.682579
267.168884
456.038422
404.452057
369.462585
324.569427
325.85675
202.859863
120.06221
381.636383
164.412704
220.093674
267.139008
213.223328
255.722
240.144394
174.995316
147.406723
163.073364
376.113647
421.180176
445.084351
441.012817
214.789505
498.818207
168.097931
247.187744
134.935043
470.739044
250.609299
190.178452
151.398453
240.048889
360.094696
145.924225
169.106842
57.034904
209.16333
439.868927
148.553421
133.36705
348.883789
416.805115
101.002922
210.34935
208.026581
427.226685
198.0
452.0
441.53418
190.750168
261.090027
201.389496
144.193466
498.5
179.134949
203.035431
266.246765
409.036346
114.421318
345.697968
153.013123
207.569794
481.474762
186.579803
113.374313
417.651917
131.40097
426.906067
133.588745
81.070869
422.570374
254.077133
389.237122
456.501373
394.369202
373.645203
279.181824
95.353233
71.076279
494.812653
220.159592
108.245995
139.139191
248.913483
412.936951
239.070648
464.0
267.49762
131.066788
136.355423
119.662094
318.177429
423.326508
494.431885
418.272736
425.17395
256.934387
489.367798
341.154297
248.137695
397.540253
383.384369
64.835861
397.79837
420.333344
134.8358
436.622162
155.181641
56.050133
187.145523
196.386261
275.94455
219.031891
419.416656
188.231018
107.059418
91.625511
469.235229
415.577667
393.213806
176.331345
312.181824
441.416687
465.200134
190.111557
317.082397
283.123688
197.662903
464.25
283.319763
265.042633
462.443939
221.112534
120.418793
160.992233
230.090912
132.954575
224.148972
237.122665
192.062698
111.059517
474.633575
491.668518
321.655487
256.0271
380.214142
241.772766
63.325058
118.350594
128.059296
191.257034
132.666367
185.605988
367.25
432.349182
400.574188
109.064384
159.272293
407.636383
269.929779
108.766678
209.16394
234.899063
471.871002
172.074402
163.545456
338.901276
452.124359
171.001007
461.299072
140.4189
122.849144
352.402222
52.751591
84.909088
127.541565
282.378265
405.218933
108.983597
365.173187
432.499176
496.002319
106.848076
279.732208
150.090469
202.687057
204.033951
409.0
385.650024
266.186127
154.0
327.955292
267.007935
422.252808
370.269745
309.239075
266.634949
55.698395
211.781372
426.166687
72.446068
252.316956
153.429749
403.888153
132.899384
225.082275
199.15155
116.131142
163.782959
307.565155
217.89183
352.295044
245.476028
348.157867
342.153839
253.310455
131.046906
495.833069
328.571381
210.812927
419.248108
96.090912
467.198303
168.04216
482.517761
350.917542
270.100983
144.700378
133.066452
160.292572
147.801193
227.159058
292.197327
193.030273
48.286388
395.363647
270.843262
371.891052
314.663086
162.746109
177.050446
97.613266
446.547729
483.272736
386.336548
386.151245
405.258026
272.025177
272.080902
242.97551
304.909088
246.814697
242.333252
115.055496
114.571701
110.416672
354.889099
172.0
132.186325
257.97049
467.114929
243.352631
153.41748
113.679176
346.753723
289.0
280.058838
168.919937
331.212158
207.046967
57.017544
164.260849
107.975914
468.727295
138.345642
113.604401
80.877663
291.088623
277.263519
285.11319
64.337181
216.460373
366.792542
304.973694
357.583344
413.376526
218.0
323.160614
252.099121
247.143097
178.172653
238.294998
267.250793
102.982399
370.299866
494.690308
336.95401
122.659737
155.714081
346.74408
258.434387
97.097542
417.700226
98.984474
197.263321
468.269379
327.408325
142.97673
229.706955
336.480286
165.762253
482.957336
379.827759
99.18541
434.489716
405.796448
148.975861
184.473999
133.112473
188.055771
51.683075
255.575592
251.662186
453.166687
371.891083
197.720093
499.277954
133.523605
447.174377
304.123596
381.956726
299.691437
240.706619
242.565445
255.704102
97.454132
339.986206
89.997719
147.396713
371.930756
196.124756
171.545883
162.16272
104.83783
277.31842
172.859497
405.793335
225.717224
367.636383
226.077316
186.878143
405.545471
304.392853
355.650269
147.768753
163.750092
280.165802
410.272736
400.727295
416.181824
435.090912
385.810303
86.983871
112.221588
390.090912
329.179626
386.178375
173.107086
373.727295
282.391785
71.086105
336.19046
150.547562
377.686401
455.720673
382.830902
408.75
251.596741
477.330566
224.090912
488.230835
171.765594
235.11908
405.090607
399.206268
259.660278
314.549805
235.48291
330.166687
114.092293
147.352081
75.967262
360.295654
105.070946
207.711197
385.23822
355.363647
451.371155
204.099091
135.0
170.528717
445.248596
147.782516
97.722641
117.031013
184.181824
433.389008
288.586548
344.035919
196.131241
460.788269
242.867172
311.302856
211.503265
250.404114
362.919556
378.909088
431.833344
148.086258
382.333344
443.75
367.569153
219.771301
137.133804
108.677856
470.177307
337.518127
263.20694
482.692169
498.272736
310.723145
301.175293
111.257698
254.27655
262.067505
414.087158
357.024353
458.672913
197.09549
161.538467
339.583435
108.788811
309.014404
140.447266
166.851105
154.824219
381.166656
337.188599
247.31955
287.516144
486.727295
352.241699
136.480026
209.444992
138.090485
160.068756
408.522675
215.265198
179.818192
390.228973
387.211823
155.310822
100.957916
295.186371
409.513336
64.297844
490.652039
284.975769
340.222595
416.399719
228.028503
163.671341
357.038208
90.413612
148.621567
171.333344
460.083344
273.023438
434.636383
263.147888
284.363647
177.05658
123.882843
356.729004
208.370789
395.331177
119.355583
336.127533
273.541168
362.416687
256.168365
452.934753
163.037521
434.458801
316.058716
196.48494
78.425003
256.915283
328.466522
292.326874
266.307861
446.583466
164.465164
266.15155
286.0
339.887573
468.28009
286.795288
286.129303
248.235489
143.76973
489.593262
463.0
58.068558
253.565781
121.083626
115.068993
457.809387
51.946518
140.909088
243.036484
365.25
283.091492
355.604462
426.781189
467.902832
322.917389
209.0
71.324608
144.076279
124.445847
113.113235
286.243347
377.1409
490.594849
87.926208
107.74807
55.682648
201.247849
177.060043
184.135574
115.449982
137.07608
262.078888
245.742157
320.797089
473.145721
399.416687
164.671509
342.073761
377.200317
466.818176
412.901642
89.181816
435.458618
425.359253
116.551987
366.299805
376.502808
263.436462
175.395798
360.113434
151.897888
286.988556
195.06015
485.078644
169.210907
335.258911
433.058105
430.818176
145.7547
476.909088
197.852036
153.235733
132.631882
128.40773
125.13018
485.292419
183.784897
364.133179
204.058838
295.103424
162.064377
440.759705
446.796112
462.252075
471.331482
86.006531
186.5
299.269012
214.929779
56.034889
439.149414
97.256714
145.436325
305.153778
433.346527
261.926605
237.130646
147.353073
238.339554
433.263245
295.564697
222.981583
173.737366
327.363647
461.272736
280.268311
269.936981
233.152847
237.048218
346.675995
192.440445
285.181824
296.147552
162.576981
342.278687
269.931458
171.805557
460.41452
359.367401
82.996841
106.062057
224.928116
475.337616
483.465973
494.177826
381.789825
94.065483
410.852722
209.574112
84.045044
136.153946
286.097504
203.118057
144.94101
93.647598
400.690094
341.164612
486.492126
353.395721
159.0
193.243866
203.174026
92.929604
179.179001
398.333344
166.960449
269.558777
380.75
317.867889
218.581726
243.552856
143.167343
152.562576
134.845917
136.285385
179.454544
361.167084
156.53479
171.09024
448.583344
400.263702
357.790161
363.25
128.293365
486.628113
307.124176
445.187317
401.250824
124.083336
99.092766
455.234894
305.221252
244.030502
376.222168
123.13073
426.058807
294.401947
455.001892
468.41745
419.792694
359.272736
113.058372
142.913483
289.028473
172.197189
341.395966
155.973511
266.868042
245.251984
352.127869
323.275757
360.21814
401.677856
274.594025
279.12088
437.75
114.341858
453.154205
496.235382
340.162354
414.545471
247.412842
401.986115
315.118378
134.253326
299.932281
393.157959
218.256119
328.141235
328.847168
159.366806
268.389221
401.379395
483.094177
125.543526
200.920181
110.019211
109.222649
216.535522
170.714172
129.093475
164.84967
491.811615
384.065857
125.134163
453.772614
370.231171
417.50766
176.826401
106.057159
263.551056
138.536957
321.090912
280.075623
373.85257
463.544434
329.136505
228.168716
452.247131
142.683868
223.492966
476.727051
407.879791
177.68129
100.850128
67.043472
491.049561
282.021973
426.23764
129.013046
178.092621
375.817871
354.775665
345.161377
54.033264
119.818741
291.937836
240.734741
140.047302
345.272034
489.671356
386.545898
354.745117
191.092941
230.237228
258.119873
155.080154
457.0
178.376465
285.164001
445.375427
155.823303
302.553101
231.452347
379.162048
289.17691
382.333344
475.061981
319.545471
353.636383
184.9077
118.053101
197.009918
183.035858
151.687164
100.891357
165.143356
220.213013
214.097519
271.06839
461.388062
261.244354
355.152649
374.112549
308.163055
84.805672
271.879303
463.819916
455.545471
285.270172
127.111588
350.354553
200.967194
120.192299
167.861176
285.253387
131.264481
166.083954
191.231552
231.949997
367.455017
297.563232
229.618103
342.878143
184.395309
305.327942
385.271149
338.823059
436.461334
369.92511
324.154205
451.53717
434.690857
399.090607
279.092072
227.963013
494.130585
200.106537
274.006378
194.629486
195.112366
209.785049
381.456848
188.410797
367.363647
179.645721
239.035233
186.039368
452.07135
297.089996
310.074921
77.138054
432.179779
294.267395
320.373016
232.519455
135.472961
454.328247
282.942688
465.227631
109.36335
131.354019
298.912964
396.783783
246.424896
156.403412
317.627502
224.424683
114.805824
164.185562
192.206802
148.929794
424.818176
436.586761
499.008789
170.272736
77.039215
315.118896
161.667343
456.286652
417.898895
369.257904
407.318329
488.149323
121.102554
289.890076
384.192291
164.60289
239.726105
192.197769
69.03437
190.700546
305.990387
424.181824
363.770782
438.794159
105.231941
276.495911
455.076019
230.434143
245.182037
428.118073
105.611328
308.987549
128.105789
380.636353
105.434486
183.11824
491.954559
109.028206
355.598663
408.272461
466.090912
137.135605
53.160427
266.729889
369.159363
230.182663
395.524597
101.434624
336.143219
326.727264
332.449432
264.347809
212.812393
248.114456
445.196594
227.005585
191.239227
301.818176
144.926178
262.088257
269.1604
430.419373
165.049255
273.0
148.082001
371.17514
275.0
291.108337
232.629044
116.338104
420.31311
170.980774
334.055267
310.212433
277.713257
427.287994
71.6875
437.147247
184.05867
124.618263
267.903168
142.4487
79.744156
364.596832
270.863983
186.337326
195.955383
423.163696
227.995056
180.537552
300.037048
383.810974
257.101562
199.603745
31.605843
394.211823
405.5159
118.52636
489.101898
230.840302
428.154114
170.154037
121.240738
102.087875
231.137604
469.614227
350.007812
402.239349
230.576538
414.25174
100.374878
487.361633
439.363708
470.973419
478.915588
246.463989
375.592896
209.854431
251.506531
129.75264
475.166687
130.36232
210.667099
375.962982
127.849556
350.138062
224.700806
196.718384
335.920502
346.363647
403.241119
71.66787
191.204773
310.0737
392.156219
471.916687
166.698456
153.694489
414.0
242.181824
158.545456
206.076294
119.049454
305.710144
136.767868
226.136597
121.221001
361.536865
338.0
361.035889
109.064079
399.436249
300.276733
197.195282
307.929047
378.133087
273.160095
211.267578
376.294037
237.636368
474.180969
174.915543
428.013367
309.176331
332.783325
420.44873
465.175293
205.64537
490.429932
343.335938
372.713074
200.602112
327.555817
238.238037
496.041962
478.256836
449.5383
77.480591
287.727264
139.150528
248.796463
114.465965
402.454559
144.286652
484.210632
389.209351
253.157822
131.790802
340.179779
142.977783
395.10376
179.132111
436.146973
474.498749
276.2211
416.739563
159.104706
254.306747
276.514008
307.152924
261.435211
295.144348
226.600067
262.75882
142.957245
183.081406
187.088837
93.32695
240.327042
200.523804
82.118019
192.015015
77.763931
202.613495
102.274033
114.865112
178.778534
265.778259
125.828133
335.974121
124.5867
148.558975
272.090912
143.167709
472.120605
184.139603
226.1866
199.170105
182.591553
135.412308
200.853012
368.570648
119.525162
169.477814
305.449036
360.074493
369.083221
303.561066
487.175751
427.948212
200.012329
185.082672
230.074509
83.257721
461.653595
56.045033
483.083344
190.053162
234.434998
172.803009
285.12381
269.803925
243.272736
189.671616
187.659454
260.249786
195.434189
364.383636
423.898285
223.272736
492.443176
469.823364
148.05806
418.916687
421.328033
418.090912
271.151062
424.656006
477.317566
105.215714
337.254913
164.25
368.19989
275.850708
241.370804
361.208679
79.601501
238.909103
100.492546
336.391876
349.091705
208.924866
200.060684
459.882721
370.99942
93.909088
101.247871
473.407928
312.849152
144.053146
279.251007
290.407104
252.783112
169.124985
154.693008
329.143799
119.080177
479.337463
268.870575
127.585884
437.314453
217.263519
126.27005
465.805237
175.078079
380.088989
231.907349
422.949982
213.545456
475.545471
224.063812
492.0
392.083435
232.053864
261.313385
341.662231
375.232086
130.730774
174.088333
308.090912
99.936104
209.757675
363.636353
435.338837
405.652313
146.143433
322.781036
126.494873
435.939972
451.454559
193.350616
207.872833
345.772369
328.272736
401.272736
302.941833
209.672501
222.649033
52.036327
180.897568
394.408905
201.232468
201.946701
325.631134
347.195282
409.431213
54.519363
104.095604
384.498535
463.108612
210.580276
171.533157
464.778229
176.852463
109.198563
287.659363
113.257622
252.080688
196.582458
242.987076
280.074066
432.138153
458.818207
384.810455
132.075577
170.541183
149.860901
483.29657
150.852203
150.140091
141.0
95.005432
199.051178
277.156067
181.371628
307.628448
455.229248
264.029175
256.083344
461.608826
252.416672
92.985695
57.351078
54.078232
478.783478
304.9263
201.272293
452.286682
347.292297
179.180176
70.355728
242.859558
335.701843
197.283539
223.11763
166.725616
225.314743
169.453918
168.199768
433.105377
336.965149
388.875824
112.394798
198.183121
210.519913
127.086166
301.571472
348.671692
415.181824
322.636383
266.497711
69.757675
88.070206
366.217682
231.224243
400.032318
350.600006
183.076004
156.091461
345.873901
323.240265
182.061234
220.729446
342.334747
133.03157
186.456284
309.192963
366.180481
371.216492
153.272736
358.171967
377.192749
213.667114
127.559814
355.413788
323.449524
124.002937
146.312332
215.173645
94.453796
299.166656
418.315063
452.188049
231.209213
347.631866
451.581543
164.671768
220.749115
227.503326
136.468536
168.144852
392.583771
162.071274
273.299591
439.144592
200.646545
485.306702
312.32605
218.678665
197.524948
169.45491
499.292542
246.008942
334.307861
183.05043
424.298645
490.232819
110.695755
465.135925
295.296021
221.17189
235.053925
412.363647
446.833344
193.895096
448.909088
417.018066
432.114258
151.632004
246.382217
423.235748
194.591904
496.812378
174.090622
173.545456
269.267365
425.886719
311.289917
216.959534
247.852524
142.545456
293.956604
461.286774
419.363647
196.956055
348.187256
129.986572
223.051727
153.084473
164.719711
340.889679
230.304489
494.071808
203.601624
195.058273
243.218018
334.258362
159.042297
416.916687
217.484238
380.030975
393.904388
482.191193
194.066025
281.18692
390.153809
175.894135
242.949997
491.869415
107.39695
263.679474
451.415405
251.923019
139.561798
418.348663
188.777069
96.048431
357.322021
151.476578
190.768082
336.881775
432.376434
291.140778
134.617294
135.726028
260.402008
374.177185
203.134369
131.029999
459.363647
119.890923
381.166992
363.763824
173.327026
401.084351
335.164124
89.666039
267.10672
330.188538
225.64679
495.005554
476.734619
460.035461
476.109344
192.174652
367.720673
249.818192
219.416672
316.194397
342.242096
131.408112
170.649216
139.827087
147.931778
468.340637
232.636368
487.747284
356.822357
304.363647
119.253708
328.167511
205.578568
237.424515
125.095909
449.962891
487.862091
217.080307
361.532837
344.491302
286.682465
374.264435
124.967239
465.124054
359.392761
259.9534
190.047043
206.982574
360.86499
404.05542
247.969482
241.583267
456.082336
343.863129
181.05986
313.062469
467.438446
255.144623
115.627617
271.457611
295.095917
175.396698
256.090912
147.072372
262.184723
352.666687
399.818176
310.886749
361.294006
72.89827
234.117966
160.554489
165.818192
303.828339
289.220581
80.049957
400.324493
469.174591
119.18644
318.405334
389.19458
121.770805
477.416687
385.992065
376.454559
493.0112
445.31427
462.723694
320.0
311.249664
102.537712
106.777916
420.612854
135.116409
173.615204
51.194817
149.040939
411.632202
133.908005
238.92189
432.828339
482.823517
103.551331
496.288452
169.52301
136.14566
169.050446
216.458405
140.930115
369.25
215.114944
232.11496
343.880402
191.245895
138.222488
470.529877
355.099884
424.231445
312.620728
358.678619
461.912079
357.0
429.52301
168.687317
410.263855
458.973694
408.938934
204.647675
448.001953
247.365845
271.581177
203.036179
117.745964
411.262329
179.871429
340.363647
212.982605
99.143188
155.578781
134.375778
357.147095
400.52298
372.552551
488.759399
461.542542
166.059097
174.903748
233.0
194.884979
431.375702
296.687775
310.998291
115.573158
123.842735
263.02771
203.818573
466.387665
425.982178
128.742142
109.246971
272.348267
359.827057
224.70726
217.166611
247.138641
262.595734
331.342621
489.181824
252.10022
262.048279
298.516052
196.529129
443.86969
321.852417
127.108704
305.132294
35.766323
57.071293
169.381485
492.0
317.065277
143.178864
134.979919
217.089172
445.756378
204.505142
133.326233
377.078156
229.058334
415.830231
157.107819
359.06311
267.016998
192.1884
287.008057
211.454544
318.087463
169.370041
239.349899
230.07312
146.180756
451.674408
76.257225
209.124237
103.772629
344.152954
81.498871
407.143341
165.095047
267.361908
166.691788
367.882172
434.63205
371.916687
254.510605
451.702454
381.333008
438.786987
44.98362
410.504242
127.917984
330.166687
443.916687
112.953041
313.732361
452.398956
71.021767
458.984009
321.963196
188.0
211.593185
404.628632
386.596283
407.704437
263.140076
318.486969
311.179199
51.47311
212.39122
334.851898
215.104645
117.04248
336.881775
470.380859
354.548309
177.467941
175.734787
352.277466
305.310516
278.530945
207.173233
279.090912
470.363159
446.724152
385.538452
418.636353
318.302368
279.471069
485.285095
424.090912
269.186249
304.187775
349.129517
358.852783
254.132935
78.264931
80.825752
241.292191
101.829124
224.662003
466.154205
384.212341
424.530884
443.503326
62.984997
241.416672
462.766327
113.906799
281.194702
170.44957
63.993896
420.182404
116.440208
341.141479
169.275452
162.927155
341.183807
338.193024
237.87265
119.767471
282.495819
165.883636
326.365997
111.076462
168.440536
313.508789
280.628479
116.0709
380.333344
408.380188
83.049522
453.684082
464.285217
77.350723
385.363647
188.351089
178.995071
455.166687
485.181824
190.157974
118.610428
420.601685
121.030815
415.75
271.729248
119.154854
339.213165
182.825592
161.031799
309.909088
119.463982
495.536011
47.308392
173.091934
371.480194
424.140381
331.306427
489.921692
411.057983
332.111603
355.724091
353.479034
72.417824
471.327454
493.727264
248.089203
192.616776
365.083344
394.867767
295.117096
249.665115
325.061157
170.516083
386.073914
265.946503
337.916687
103.992813
449.542664
188.217133
494.041443
100.757332
269.546265
177.493149
118.368103
247.111862
307.352936
70.183846
459.280548
177.096466
58.728397
135.855957
97.04023
329.286102
498.710419
96.454544
200.800476
93.48909
288.223755
156.134628
309.090912
267.025421
120.270889
111.199547
278.879028
348.225647
114.227707
233.617386
190.10144
359.0
284.723602
187.090912
443.33197
488.757446
132.15242
104.02417
112.052856
340.662354
147.039597
203.567841
101.947838
170.463455
235.146118
192.636368
139.520142
158.181442
259.878418
412.623077
409.851013
275.953156
445.662872
404.546021
106.742371
450.37558
420.410675
348.909088
460.166687
221.0
113.94146
105.2659
470.43335
274.871948
421.824707
333.14328
130.709641
470.277985
304.109528
241.936676
400.13092
337.111053
227.181824
74.880516
339.345581
130.808716
377.023865
179.447418
317.895386
433.666687
103.05584
175.532654
477.806976
474.876648
122.198448
102.231026
437.781982
210.161804
138.693939
447.00827
323.720764
132.088898
397.467834
186.135117
275.793396
111.441238
237.08049
280.545471
177.125336
237.253906
340.636383
346.745056
288.048218
59.050644
377.743408
57.801098
398.292145
261.088348
144.683792
337.334167
397.75058
356.403442
354.854858
137.950577
204.832184
494.363647
109.680443
395.647675
363.538055
281.079071
295.161011
263.474396
170.437027
240.105103
197.763611
486.550873
459.363647
84.743347
496.312256
305.256592
362.172546
467.561707
157.0
292.761475
338.603333
243.215088
234.090912
154.011978
482.754059
410.836212
434.708954
483.787415
104.251564
317.090881
61.603561
144.332153
359.241943
354.143555
143.070358
170.742813
400.410889
422.621796
149.06279
166.536118
285.129822
135.080231
255.102997
385.47583
486.873993
322.203156
339.600464
483.19516
487.460754
202.49646
335.148621
133.882797
424.994598
332.514954
369.271515
105.907715
196.119629
83.012154
447.856537
118.64798
242.084
307.233765
154.363052
381.181213
333.874176
437.784851
55.761822
234.677094
470.166687
433.345154
377.181824
62.914349
457.503876
478.90097
353.149933
453.853271
194.064178
128.81839
452.547913
147.048477
312.044556
134.084793
300.272736
310.189819
495.363647
166.415085
454.65976
247.169342
146.223862
137.934891
422.917877
174.13588
201.078308
420.212585
401.029541
231.238907
359.834991
268.561493
131.089691
327.166656
324.236206
333.468719
114.82206
65.039345
215.632126
214.859695
79.99234
416.589569
193.539673
211.018372
414.363647
465.180054
472.378784
300.157745
129.566269
205.067795
277.350983
193.085297
357.880219
349.43924
352.383026
457.083344
460.818604
368.567139
259.565796
204.0
343.267609
197.909393
308.090912
447.766724
263.456573
152.502701
210.999313
253.075195
160.143539
381.477325
190.029404
419.487793
136.078461
157.636368
212.916351
355.143158
196.588989
390.574219
194.513046
439.416595
235.154694
134.899994
268.384674
130.352234
144.282654
159.166672
361.231689
112.619774
166.704498
343.250244
483.568512
446.314087
198.539688
133.119873
169.229446
313.828552
414.197601
160.038895
393.666138
103.054512
475.775848
230.172913
392.498352
397.455109
442.798401
185.722931
259.080078
378.943024
208.90062
373.94455
292.232056
491.313599
93.0
321.909088
109.456833
299.95874
128.498291
292.965302
405.600616
362.078491
371.095642
177.079956
242.190063
440.636383
462.250671
173.561142
151.617935
237.811829
454.83493
347.730499
179.621643
358.625763
73.216423
279.322205
295.163879
255.415909
431.048035
271.507965
226.951843
194.126373
487.272736
457.380981
470.88501
280.714203
377.181824
256.75
465.099701
185.07489
280.071259
149.574905
206.0
402.68045
482.545471
224.045258
228.251266
431.875275
100.82827
118.262695
318.454559
145.450668
105.146248
415.567596
198.171646
214.088181
376.20932
241.660492
460.583344
55.962639
391.061707
323.206268
427.363647
265.73465
333.178131
406.28006
175.056808
169.117233
369.66803
368.004303
156.985245
454.65387
121.06694
173.134094
444.416687
178.323471
289.771942
437.824005
435.083344
430.495453
331.615448
170.353973
239.17569
457.181824
58.037403
125.165009
273.121948
76.976715
448.778351
484.098572
350.194397
125.176689
243.994659
129.545456
188.107025
331.272736
232.855347
68.04995
296.060699
340.42923
286.699493
428.284607
457.92627
459.940674
376.272736
105.523598
295.631958
381.765106
195.166672
158.272736
369.166656
433.404938
170.573715
397.314636
122.853424
486.872284
183.914734
355.214478
432.849243
201.099808
303.831818
206.565704
244.909882
496.808746
199.918961
96.134216
325.129791
398.905365
344.363647
112.021645
189.051773
357.985931
227.899323
150.998001
263.049896
435.302063
476.392609
125.744431
104.282951
476.409149
267.677399
300.189972
131.263123
496.272736
131.120636
359.469391
358.857635
184.684143
217.962799
237.392914
205.777374
287.199036
302.344086
177.004639
359.272736
197.358139
302.25
485.803375
276.667297
403.545471
119.090416
421.545471
184.949997
364.523285
282.456573
301.093292
94.020859
264.352203
161.282806
163.049026
274.166992
244.527771
440.731812
346.105072
234.110458
267.706085
145.713394
306.788574
196.11673
492.842804
120.064056
175.035309
420.296326
194.268219
311.363647
489.204956
456.644989
353.090912
185.721237
140.426559
178.914291
486.356964
189.872208
400.263428
291.425018
53.799053
380.05957
234.174332
314.379333
495.181824
247.137726
356.90387
326.939575
433.170959
361.192657
292.848297
267.266357
226.044937
413.404419
96.089394
424.661133
443.004486
375.37793
347.56604
295.124939
136.461533
358.959564
414.859406
145.079971
329.012115
372.87149
235.384537
410.15448
183.883438
219.034821
454.334351
107.396996
213.489029
226.090912
392.422302
168.096313
262.162781
139.753357
268.115387
200.047089
443.727295
413.028412
236.561646
117.034439
281.528656
181.089111
300.130524
112.306847
159.919113
371.773773
172.621719
146.893646
230.420456
135.6604
237.030807
146.250183
339.002228
387.930054
479.272034
224.666672
112.55397
420.181824
204.820419
121.632271
363.542358
102.162346
268.843994
101.949684
296.909088
367.636383
241.941193
99.441765
462.727264
135.47406
187.700455
264.263458
125.293991
305.142212
256.287842
179.504349
172.043549
282.296906
250.932251
314.7547
304.090912
258.955597
457.454559
479.347778
43.053619
258.619873
491.175873
211.352493
106.134964
157.951385
281.079041
80.050247
230.915512
187.090912
454.036621
287.906677
199.049698
114.436302
447.363647
112.47123
214.083344
305.456512
255.459686
212.158707
243.419769
121.172821
232.91217
185.031067
143.689957
273.584534
352.151764
404.454559
489.702026
193.008423
171.113602
277.754395
341.090912
313.651581
427.369843
329.720154
295.406006
124.183472
388.543091
427.280487
436.363647
384.309418
132.558914
337.186493
161.389053
482.893829
177.58699
153.988647
243.94873
101.937035
84.0
122.057289
179.052231
131.769958
124.792198
351.40036
185.799637
295.984375
396.494232
229.82637
484.603943
115.431107
329.644196
348.723114
444.47348
498.333344
229.062531
189.792938
329.0
427.13678
203.022675
444.090912
126.652733
212.017303
414.024902
306.455994
151.273422
382.567352
216.339523
454.855804
343.025909
139.205505
390.611084
362.339783
95.049622
201.471832
108.076187
415.259521
135.0634
191.880127
145.049927
271.190826
115.05423
231.807617
308.17334
297.970276
107.915207
459.214355
299.566956
363.636475
299.102997
299.636353
481.848083
447.446716
305.083344
481.742004
418.186279
51.436432
201.962341
160.264145
330.435211
138.049973
325.538269
497.545471
397.727356
287.022827
149.545853
193.739426
223.071899
157.716095
392.251831
367.081299
77.277023
130.663467
261.297821
392.325653
174.035355
129.109863
466.264832
213.549606
115.88604
425.345062
272.010742
358.909088
245.909851
119.069756
403.6763
251.41275
377.581299
430.892029
419.062866
347.090912
460.310486
449.068726
473.96048
160.166733
367.171051
308.055298
312.27066
254.19577
396.272736
266.866455
285.84726
169.539963
97.028908
189.018204
150.583282
169.4487
322.520294
228.849167
463.272736
175.50708
77.5
450.324402
432.048248
261.416656
286.285706
327.201477
165.0
177.118179
52.455658
313.470581
156.113815
491.727295
188.080826
417.361969
255.482529
258.366364
167.055206
164.351135
321.374176
187.069687
446.84256
264.853577
192.51001
227.947662
133.0
397.23587
215.703323
284.133423
249.25
89.793579
97.307907
135.818192
473.204956
285.120117
305.76593
408.176575
302.199249
115.550331
129.054108
50.660255
225.43042
248.258774
350.152954
420.83606
314.006744
367.495575
498.727264
176.06427
424.090363
123.724922
98.138062
484.962219
196.5
75.484612
134.979721
294.729797
61.436443
321.121063
431.363647
263.066345
322.447723
372.375183
379.363647
172.481949
118.068871
397.181458
438.498596
257.804718
164.248123
220.207428
464.663391
256.913757
215.174042
229.150848
192.705215
350.181824
106.063629
347.804871
430.944672
352.414795
193.40625
138.092926
369.223816
203.174744
359.161163
168.550003
178.066422
175.759857
470.162354
209.620789
177.823288
258.29953
127.911507
453.233429
175.964737
494.228241
94.461792
167.081177
249.108932
318.253937
202.847778
491.341431
304.276764
187.881073
184.777832
127.040298
137.097641
289.43634
433.379547
62.554134
330.909088
161.054352
211.078979
124.576263
458.454559
244.581085
179.263672
184.35939
499.688751
31.291046
367.46933
214.5
183.984482
265.797577
131.109848
307.041443
252.084732
363.454987
185.27858
167.077576
360.342621
183.38443
125.650749
323.285004
481.454559
143.143494
467.181824
66.978256
206.289078
236.312073
159.403442
50.556789
218.545456
244.141098
236.720795
229.11647
430.100159
119.090912
424.454559
418.664703
235.516907
265.795502
184.626831
456.272736
403.250732
134.636368
320.21521
248.057877
446.21051
385.595978
263.135406
220.728165
320.082886
276.079865
345.05188
190.701523
319.090912
46.246315
147.061707
360.167114
289.195435
181.583542
422.252014
165.287079
303.07309
232.142288
211.646561
70.68026
243.065659
273.857056
101.069839
302.817108
222.016022
249.944733
229.790726
356.127655
156.272736
70.811783
271.254578
347.881958
153.207947
386.548187
485.254425
133.985596
498.536346
242.752258
252.99826
426.636353
224.665894
428.595551
87.723129
139.090912
153.13031
442.14267
436.223724
292.401367
128.528458
99.470619
322.957184
417.247437
104.627472
243.871536
272.988708
149.420502
386.341156
482.265747
60.737621
455.046234
342.023163
255.100128
234.16951
220.277985
180.827606
351.605103
450.992706
363.478516
479.090912
496.485809
128.897644
241.724091
180.853394
159.173645
125.072098
476.846313
78.428116
156.664703
259.239929
132.03125
139.475159
482.03363
251.685349
345.918915
256.104095
193.454544
100.091995
155.99353
341.933777
366.636383
106.016586
100.076553
76.847511
465.454559
313.138184
437.21637
391.268433
271.422607
241.523392
212.047119
149.058548
449.333344
297.357941
355.294861
349.328339
109.416771
175.330673
266.731384
405.25
209.128326
101.520515
407.648651
111.341408
318.561371
497.333344
130.735764
122.200706
171.111908
217.398376
162.769928
486.093872
179.484589
233.11441
216.048691
245.152481
375.14679
189.447845
115.475426
328.142395
364.448975
138.090912
135.009003
372.163361
225.035065
477.330139
390.082611
337.918182
207.037445
470.083344
120.736572
421.396271
407.327698
219.818192
407.363647
209.329865
279.996948
486.283966
296.213135
224.84433
217.666672
148.218216
135.795929
271.626373
222.751007
120.678787
439.545471
457.285797
114.484871
260.722565
307.871002
109.613701
415.235901
173.120483
280.061005
253.327148
135.487457
312.17099
114.997772
168.683838
476.156616
277.63324
106.23378
438.086884
313.250153
473.719757
134.312988
224.052109
147.874115
425.12262
455.977234
65.180679
292.452698
155.273376
342.952911
240.952545
288.984344
232.346054
63.614029
181.503723
118.134453
332.555298
475.729401
145.093094
409.338623
165.077835
245.250992
369.023438
290.104004
235.145569
309.460022
176.609512
457.083344
293.824432
232.072906
303.0
245.545456
163.716049
268.972137
391.642944
204.363647
150.719116
359.167694
317.917511
384.308167
417.083344
372.175323
400.432861
325.363647
412.62558
253.657562
335.636353
274.583344
157.209473
499.18161
356.75
305.148773
120.350403
169.405212
260.219421
358.552917
423.387451
269.938873
385.33725
285.091217
199.769485
336.703278
430.183868
278.287415
265.792816
325.909088
107.420212
465.885925
247.54953
154.451645
408.743103
159.250565
134.909088
165.049835
169.095306
157.639191
122.223793
446.533752
193.636368
116.573746
387.48288
373.014313
498.300507
335.585754
207.234528
124.875954
451.897369
370.957397
145.93573
393.096985
183.034225
456.260742
133.351471
451.272736
103.890762
430.916687
421.535767
234.473785
398.006683
343.970337
485.18042
207.876083
216.046356
298.127777
343.15567
407.978027
118.611404
289.896057
178.281311
432.644836
185.166504
143.248947
481.310791
52.921494
131.08844
394.333344
250.21637
83.636368
469.166687
184.590942
206.693863
452.303711
299.181824
173.268951
295.095032
156.06134
243.467606
319.899139
353.629456
102.642441
196.451279
104.042915
135.111511
129.198151
391.38501
400.474091
348.150513
289.293671
94.334564
152.818176
119.992897
290.034424
139.114334
460.061127
338.816956
143.902039
239.772156
47.40329
127.303329
127.307381
372.303162
339.13739
453.680817
341.495605
431.414276
166.086823
222.092529
275.148499
115.053253
218.931274
210.681259
153.621124
432.13623
148.076111
196.318146
476.15332
295.546051
242.461395
138.973343
257.217163
351.703796
397.525085
304.56778
416.083344
401.433868
208.907837
208.115845
249.085373
182.634644
166.818192
371.867706
468.75
216.051758
239.203049
171.54541
345.503571
335.706085
147.48613
356.219116
164.666412
165.601639
331.321747
157.916199
351.502197
117.438286
239.019409
148.757385
260.13446
345.614929
292.84964
214.445984
83.061478
121.99231
205.91423
365.853302
276.42157
288.361115
229.0327
302.001984
111.069618
98.104706
103.26532
130.073624
348.262421
142.53006
491.273499
128.0
211.130997
77.658714
141.363632
184.109299
282.088226
233.745071
463.449005
312.247162
140.724289
261.653076
487.50769
325.415649
290.615631
244.630524
151.58194
268.433075
173.41217
152.563004
376.913696
445.367432
323.506317
216.560608
336.995667
113.095581
284.294495
223.090912
336.483429
483.636383
183.138214
120.231392
228.954773
243.928513
418.194
411.250732
200.193558
171.014008
238.882828
195.025177
386.233765
157.699081
433.502991
394.181824
288.493286
250.123703
130.938705
158.916672
323.032471
427.636902
376.119659
368.192047
130.146729
336.591492
133.101425
85.104538
413.666687
323.953949
211.75351
242.26239
238.222183
237.945084
337.12738
151.186188
266.916473
487.173462
289.105713
188.46933
256.88208
95.028221
218.471146
177.654831
275.203278
236.408203
365.145599
174.21489
167.759109
465.277069
182.108658
253.689133
376.0
56.202133
441.425262
144.943237
273.317627
209.745407
135.746796
467.828186
139.412094
408.177277
395.86853
288.157501
264.272736
101.636368
98.249664
355.909088
227.653442
53.982674
269.175903
449.454468
325.246735
238.136688
128.049362
480.041046
395.605469
152.062866
429.363647
217.759613
214.40155
240.20578
388.898743
287.454559
186.240585
160.666809
276.181824
91.096405
145.111496
492.288361
299.18512
454.79422
219.454544
252.181824
302.181824
143.586792
422.053711
133.141296
468.128113
470.348083
233.998917
120.07618
124.45079
256.169373
185.743668
275.632202
376.181824
165.422226
212.863922
218.343307
418.833344
430.973541
104.375275
333.327209
185.055847
413.770721
118.000336
426.28009
353.240906
447.280457
429.641235
400.009644
395.216278
430.219299
66.972641
305.740936
154.422012
301.140991
110.251541
210.00769
288.636353
333.094727
87.028519
346.810059
492.797974
244.712967
120.804764
499.338043
325.836029
280.240417
490.411469
262.431732
466.327179
145.626282
337.214294
130.097168
169.722443
321.545471
154.056488
100.418289
193.207886
417.42041
278.452606
125.03141
434.416534
249.133331
105.195335
370.363647
204.886398
404.211884
180.298767
236.358994
419.489014
365.819092
78.20562
414.280884
398.187317
143.391968
276.771301
337.25
287.373108
113.359512
303.142395
170.136703
445.259033
440.459961
161.095352
256.131134
117.059845
297.068115
247.353424
381.549072
91.614433
273.393768
256.195587
288.504425
164.066422
167.158524
107.595695
255.417313
486.878662
102.049492
390.090912
210.722549
240.688965
340.555969
368.368042
237.085632
227.073593
317.216156
99.03994
261.686401
429.363647
249.215134
326.003357
482.416687
441.0
176.26358
261.74295
162.020081
285.586243
252.181824
367.708344
222.342957
211.214127
160.763947
274.783813
272.029083
346.718811
193.676285
412.151184
187.730911
248.386108
469.0
106.577629
111.360619
396.441742
231.962799
294.782471
159.067444
456.380615
471.145325
211.218964
323.234436
276.954834
296.663727
154.923096
103.362373
137.034683
474.741821
170.131012
176.949997
251.284164
367.760529
233.114761
243.860077
492.560455
443.727295
268.112
95.89106
468.331543
294.014099
494.25296
159.908859
373.614716
204.737442
399.181824
100.781525
479.176331
390.13324
279.119965
61.050941
143.846054
370.127563
334.77124
198.079605
142.721344
488.180786
460.253265
339.127899
85.085907
406.363647
141.747437
242.685944
491.047974
385.80957
420.285553
383.016754
108.056313
270.222839
371.947113
113.060188
364.580536
438.228394
288.657532
310.925171
393.405121
410.069885
484.775238
285.016479
415.478027
332.646729
171.903732
470.263947
338.194702
165.877686
435.793579
285.1633
458.138306
127.001274
283.25
320.179962
138.613434
409.272736
161.898819
390.090912
275.231232
402.438324
121.064568
257.339844
353.02005
155.749634
440.700836
279.2258
246.649017
219.139221
196.301437
117.684898
309.390289
200.141983
358.257629
367.454559
355.136169
204.906052
375.494904
384.22522
324.61554
111.094414
126.145157
317.662781
131.925461
171.579956
258.976288
231.102036
105.849541
220.024628
277.109924
245.31073
259.189758
381.874237
149.299454
331.320129
489.216614
239.961823
402.614136
302.120178
286.921509
356.223389
462.141418
411.736633
70.518265
407.037292
265.761047
474.228729
386.419891
393.014496
331.03833
136.873627
456.731293
400.835876
200.108353
255.176559
351.504028
225.121857
307.589478
240.353821
408.518036
179.505997
318.521454
327.818176
217.93663
474.093872
292.277466
352.090912
366.407043
273.0
133.09967
385.181824
286.694702
448.272736
170.353226
477.269714
293.116821
207.730896
170.675003
413.85498
323.28476
269.107971
237.538956
143.20282
291.825012
220.094681
442.613159
446.795471
202.035416
325.246735
271.658722
361.323792
359.223297
225.089142
201.632599
293.239136
359.513519
168.272736
247.202454
316.990417
109.308662
251.121445
423.0
158.663544
95.085304
341.256958
70.603775
210.63942
163.615524
67.241692
356.06955
349.477753
465.166687
499.117706
115.054298
264.072357
168.604752
474.544312
471.416687
281.105408
287.471893
346.256897
405.311584
406.018402
266.0
200.267334
383.25293
479.083344
131.11142
484.416687
224.098038
225.806259
199.691055
126.446419
425.166687
203.829727
287.570496
219.391251
444.674774
300.441162
120.326637
414.102142
354.03125
142.946518
384.6203
196.78566
483.121643
211.134766
111.0
381.683746
121.66507
103.532791
261.070404
201.927048
416.363647
474.703461
267.075104
402.622772
155.405121
151.0
425.043671
464.267242
405.916687
299.968872
423.333344
127.074799
258.54657
379.727264
481.510468
281.07486
323.847992
392.166687
232.592926
136.156601
356.04892
309.333344
375.196442
266.178131
126.628746
426.123535
169.602448
442.106415
92.664345
317.241821
120.23558
94.97155
73.189903
418.01355
491.254456
150.011734
483.358856
363.340576
392.731476
189.998169
107.925819
315.334961
240.730118
204.05043
104.070198
126.825958
451.91629
128.072235
468.27713
400.651703
128.385605
182.843185
97.076874
382.396851
72.948868
213.90921
435.0
262.106354
465.363647
302.365295
218.167084
228.564972
179.96933
425.433716
485.410095
227.265289
378.603882
147.963715
375.295441
263.163818
345.955963
261.355255
316.157898
107.506882
390.45108
410.899689
109.135368
447.86084
442.499542
145.975647
85.437202
90.973831
432.996887
271.301636
148.112808
496.004303
197.135864
169.190613
373.531952
306.677521
235.497025
116.493195
376.456879
462.817871
336.482941
127.909096
361.216309
425.081543
234.859863
229.128494
363.839172
388.811768
105.058334
323.053955
251.104019
452.783508
166.090088
332.823181
423.333344
115.68856
104.670212
83.862694
216.92421
493.484375
130.509232
255.721893
159.958984
293.236359
377.331024
348.083344
202.391418
237.066376
429.58786
196.188721
308.122925
120.346413
404.833099
240.090912
171.483734
476.126831
170.097534
175.993286
413.363647
453.842987
424.91037
120.338554
309.5
479.416687
104.132774
311.090302
195.248474
251.474976
384.88089
159.042755
166.134888
166.049362
317.637085
478.218262
198.234299
487.211273
269.629944
404.272736
311.833344
103.675415
207.72728
236.756241
105.872223
145.13649
229.356766
331.825378
381.133118
323.264313
497.637909
228.348953
68.259888
328.56778
184.95871
347.764771
191.142578
246.160889
346.0
388.938721
237.167282
299.262695
332.53363
91.711914
157.352768
247.042587
201.503723
130.878189
379.498474
195.270813
252.2164
148.079681
278.904999
132.374222
336.194916
423.311493
127.076225
236.394455
366.212341
239.824142
267.833344
225.0
499.198181
98.082199
467.174622
177.868576
71.447273
460.528046
492.670776
129.752518
238.035492
216.759445
188.992783
298.090912
351.311188
296.681366
173.197723
211.201645
125.881493
116.986061
391.151276
396.291809
237.152313
492.393158
393.449097
401.085602
153.93898
96.089958
303.974091
343.181824
227.564346
167.373825
134.0
439.666687
389.514832
271.881714
407.789001
167.947922
326.051636
263.90744
111.35656
192.10347
420.664124
363.784576
115.05307
371.363647
167.621887
154.069809
138.378906
457.179321
177.80658
209.954605
203.368774
403.247162
165.0
161.031662
173.865555
186.085693
240.028397
311.315704
331.598267
113.058647
122.465942
59.131702
443.208801
278.168304
391.100494
404.730377
413.044586
428.907318
180.909088
458.272736
111.098526
212.125854
285.650513
461.238007
219.080933
111.297195
272.217041
466.162842
151.145386
370.329803
450.406067
302.038818
146.286209
173.130722
315.188263
59.046692
371.545471
412.416687
433.454559
308.491333
437.950378
424.0
423.727264
107.130058
239.81842
458.446442
261.733795
298.141754
383.285217
159.78746
316.335724
181.036072
182.549667
102.044273
408.017151
292.120117
355.810852
410.873322
404.101959
423.588531
261.700012
101.059967
60.045525
330.329224
277.161804
449.272736
303.134949
328.727264
352.163635
243.106583
403.636383
382.07489
135.444641
274.075439
317.598236
260.517395
432.181824
242.298508
106.946671
426.90802
182.689224
226.263367
496.289612
344.0
443.97995
273.423309
495.030029
209.036285
212.116669
426.583344
353.39212
113.487099
209.865204
458.573273
421.706665
107.626831
365.668213
489.582184
346.059357
416.218964
442.11496
326.841492
378.324127
413.271118
157.095795
229.989532
354.63028
284.181824
253.458206
141.218002
188.253281
158.137863
177.068375
363.573395
327.916656
248.352081
217.265625
470.27182
203.782715
339.015106
134.963043
138.275299
70.98101
276.087555
56.87949
119.196472
297.065063
153.137955
223.181824
445.75
126.184784
378.549835
294.379242
200.186096
